# Supplementary material for: Sea snakes (Elapidae, Hydrophiinae) in their westernmost extent: an updated and illustrated checklist and key to the species in the Persian Gulf and Gulf of Oman
Source: Zookeys. 2016 Oct 6;(622):129–64. doi: 10.3897/zookeys.622.9939 (PMC5096412; doi:10.3897/zookeys.622.9939)
Supplement: XML Treatment for Hydrophis viperinus [file zookeys.622.9939-treatment2.xml]

<!DOCTYPE tp:taxon-treatment
  PUBLIC "-//TaxonX//DTD Taxonomic Treatment Publishing DTD v0 20100105//EN" "tax-treatment-NSO.dtd">
<tp:taxon-treatment xmlns:tp="http://www.plazi.org/taxpub"><tp:treatment-meta><kwd-group><label>Taxon classification</label><kwd><named-content content-type="kingdom">Animalia</named-content></kwd><kwd><named-content content-type="order">Squamata</named-content></kwd><kwd><named-content content-type="family">Elapidae</named-content></kwd></kwd-group><mixed-citation publication-type="journal"><person-group><name><surname>Rezaie-Atagholipour</surname><given-names>Mohsen</given-names></name><name><surname>Ghezellou</surname><given-names>Parviz</given-names></name><name><surname>Hesni</surname><given-names>Majid Askari</given-names></name><name><surname>Dakhteh</surname><given-names>Seyyed Mohammad Hashem</given-names></name><name><surname>Ahmadian</surname><given-names>Hooman</given-names></name><name><surname>Vidal</surname><given-names>Nicolas</given-names></name></person-group><article-title>Sea snakes (<tp:taxon-name><tp:taxon-name-part taxon-name-part-type="family">Elapidae</tp:taxon-name-part></tp:taxon-name>, <tp:taxon-name><tp:taxon-name-part taxon-name-part-type="subfamily">Hydrophiinae</tp:taxon-name-part></tp:taxon-name>) in their westernmost extent: an updated and illustrated checklist and key to the species in the Persian Gulf and Gulf of Oman</article-title><source>Zookeys</source><day>6</day><month>10</month><year>2016</year><volume>2016</volume><issue>622</issue><fpage>129</fpage><lpage>164</lpage><pub-id pub-id-type="doi">10.3897/zookeys.622.9939</pub-id></mixed-citation></tp:treatment-meta><tp:nomenclature><tp:taxon-name>
                <tp:taxon-name-part taxon-name-part-type="genus">Hydrophis</tp:taxon-name-part>
                <tp:taxon-name-part taxon-name-part-type="species">viperinus</tp:taxon-name-part>
                <object-id xmlns:xlink="http://www.w3.org/1999/xlink" content-type="vernacular" xlink:type="simple">Common names: English – Viperine Sea Snake; Farsi – Mâr-e daryâï-ye af’ ïshekl</object-id>
              </tp:taxon-name><tp:taxon-authority>(Schmidt, 1852)</tp:taxon-authority><xref ref-type="fig" rid="F3">Figures 3b</xref><xref ref-type="fig" rid="F4">, 4a</xref><xref ref-type="fig" rid="F8">, 8</xref><xref ref-type="fig" rid="F9">, 9</xref><!--PageBreak--><tp:nomenclature-citation-list><tp:nomenclature-citation><tp:taxon-name>
                    <tp:taxon-name-part taxon-name-part-type="genus">Thalassophis</tp:taxon-name-part> <tp:taxon-name-part taxon-name-part-type="species">viperina</tp:taxon-name-part></tp:taxon-name><comment>Schmidt, 1852: 79.</comment></tp:nomenclature-citation><tp:nomenclature-citation><tp:taxon-name>
                    <tp:taxon-name-part taxon-name-part-type="genus">Thalassophis</tp:taxon-name-part> <tp:taxon-name-part taxon-name-part-type="species">viperina</tp:taxon-name-part></tp:taxon-name><comment>-<xref ref-type="bibr" rid="B68">Smith 1926</xref>: 35. -<xref ref-type="bibr" rid="B75">Volsøe 1939</xref>: 10.</comment></tp:nomenclature-citation><tp:nomenclature-citation><tp:taxon-name>
                    <tp:taxon-name-part taxon-name-part-type="genus">Hydrophis</tp:taxon-name-part> <tp:taxon-name-part taxon-name-part-type="species">jayakari</tp:taxon-name-part></tp:taxon-name><comment>-<xref ref-type="bibr" rid="B4">Boulenger 1887</xref>: 408.</comment></tp:nomenclature-citation><tp:nomenclature-citation><tp:taxon-name>
                    <tp:taxon-name-part taxon-name-part-type="genus">Hydrophis</tp:taxon-name-part> <tp:taxon-name-part taxon-name-part-type="species">plumbea</tp:taxon-name-part></tp:taxon-name><comment>-<xref ref-type="bibr" rid="B45">Murray 1887</xref>: 34.</comment></tp:nomenclature-citation><tp:nomenclature-citation><tp:taxon-name>
                    <tp:taxon-name-part taxon-name-part-type="genus">Distira</tp:taxon-name-part> <tp:taxon-name-part taxon-name-part-type="species">viperina</tp:taxon-name-part></tp:taxon-name><comment>-<xref ref-type="bibr" rid="B5">Boulenger 1896</xref>: 298.</comment></tp:nomenclature-citation><tp:nomenclature-citation><tp:taxon-name>
                    <tp:taxon-name-part taxon-name-part-type="genus">Praescutata</tp:taxon-name-part> <tp:taxon-name-part taxon-name-part-type="species">viperina</tp:taxon-name-part></tp:taxon-name><comment>-<xref ref-type="bibr" rid="B10">Corkill and Cochrane 1965</xref>: 494. -<xref ref-type="bibr" rid="B32">Joger 1984</xref>: 31. -<xref ref-type="bibr" rid="B39">Leviton and Aldrich 1984</xref>: XXIV. -<xref ref-type="bibr" rid="B21">Gasperetti 1988</xref>: 325. -<xref ref-type="bibr" rid="B41">Leviton et al. 1992</xref>: 127. -<xref ref-type="bibr" rid="B7">Carpenter et al. 1997</xref>: 249. <xref ref-type="bibr" rid="B17">Firouz 1999</xref>: 192. -<xref ref-type="bibr" rid="B1">Baldwin and Gardner 2005</xref>: 251. -<xref ref-type="bibr" rid="B18">Firouz 2005</xref>: 210. -<xref ref-type="bibr" rid="B15">Egan 2007</xref>: 166. -<xref ref-type="bibr" rid="B52">Rastegar-Pouyani et al. 2008</xref>: 20. -<xref ref-type="bibr" rid="B71">Soorae et al. 2010</xref>: 535.</comment></tp:nomenclature-citation><tp:nomenclature-citation><tp:taxon-name>
                    <tp:taxon-name-part taxon-name-part-type="genus">Hydrophis</tp:taxon-name-part> <tp:taxon-name-part taxon-name-part-type="species">viperinus</tp:taxon-name-part></tp:taxon-name><comment>-<xref ref-type="bibr" rid="B33">Kamali 2013</xref>: 244. -<xref ref-type="bibr" rid="B57">Safaei-Mahroo et al. 2015</xref>: 282.</comment></tp:nomenclature-citation><!--PageBreak--></tp:nomenclature-citation-list></tp:nomenclature><tp:treatment-sec sec-type="material" id="SECID0E6RBG"><title>Material examined.</title><p>
                <bold>Gulf of Oman</bold>: 2 specimens, Beris and Pasa-Bandar, depth 20–40m [(ZMSBUK.HD.20), <abbrev xmlns:xlink="http://www.w3.org/1999/xlink" xlink:title="total length" id="ABBRID0EHSBG" xlink:type="simple">TL</abbrev> 737, <abbrev xmlns:xlink="http://www.w3.org/1999/xlink" xlink:title="snout-vent length" id="ABBRID0EKSBG" xlink:type="simple">SVL</abbrev> 656, <abbrev xmlns:xlink="http://www.w3.org/1999/xlink" xlink:title="head length" id="ABBRID0ENSBG" xlink:type="simple">HL</abbrev> 19.1, <abbrev xmlns:xlink="http://www.w3.org/1999/xlink" xlink:title="head width" id="ABBRID0EQSBG" xlink:type="simple">HW</abbrev> 12.6, <abbrev xmlns:xlink="http://www.w3.org/1999/xlink" xlink:title="gap length" id="ABBRID0ETSBG" xlink:type="simple">GL</abbrev> 14.8, <abbrev xmlns:xlink="http://www.w3.org/1999/xlink" xlink:title="snout to nostril length" id="ABBRID0EWSBG" xlink:type="simple">SNL</abbrev> 3, <abbrev xmlns:xlink="http://www.w3.org/1999/xlink" xlink:title="nostril to eye length" id="ABBRID0EZSBG" xlink:type="simple">NEL</abbrev> 3, <abbrev xmlns:xlink="http://www.w3.org/1999/xlink" xlink:title="neck diameter" id="ABBRID0E3SBG" xlink:type="simple">ND</abbrev> 35, <abbrev xmlns:xlink="http://www.w3.org/1999/xlink" xlink:title="greatest body diameter" id="ABBRID0E6SBG" xlink:type="simple">GBD</abbrev> 67, <abbrev xmlns:xlink="http://www.w3.org/1999/xlink" xlink:title="number of supralabials" id="ABBRID0ECTBG" xlink:type="simple">NSL</abbrev> 8, <abbrev xmlns:xlink="http://www.w3.org/1999/xlink" xlink:title="number of scale rows on the neck" id="ABBRID0EFTBG" xlink:type="simple">NSR</abbrev> 29, <abbrev xmlns:xlink="http://www.w3.org/1999/xlink" xlink:title="number of scale rows on the body" id="ABBRID0EITBG" xlink:type="simple">BSR</abbrev> 47, <abbrev xmlns:xlink="http://www.w3.org/1999/xlink" xlink:title="number of ventrals" id="ABBRID0ELTBG" xlink:type="simple">NV</abbrev> 250; (ZMSBUK.HD.43), <abbrev xmlns:xlink="http://www.w3.org/1999/xlink" xlink:title="total length" id="ABBRID0EOTBG" xlink:type="simple">TL</abbrev> 740, <abbrev xmlns:xlink="http://www.w3.org/1999/xlink" xlink:title="snout-vent length" id="ABBRID0ERTBG" xlink:type="simple">SVL</abbrev> 657, <abbrev xmlns:xlink="http://www.w3.org/1999/xlink" xlink:title="head length" id="ABBRID0EUTBG" xlink:type="simple">HL</abbrev> 18.9, <abbrev xmlns:xlink="http://www.w3.org/1999/xlink" xlink:title="head width" id="ABBRID0EXTBG" xlink:type="simple">HW</abbrev> 14.9, <abbrev xmlns:xlink="http://www.w3.org/1999/xlink" xlink:title="gap length" id="ABBRID0E1TBG" xlink:type="simple">GL</abbrev> 13.3, <abbrev xmlns:xlink="http://www.w3.org/1999/xlink" xlink:title="snout to nostril length" id="ABBRID0E4TBG" xlink:type="simple">SNL</abbrev> 3.9, <abbrev xmlns:xlink="http://www.w3.org/1999/xlink" xlink:title="nostril to eye length" id="ABBRID0EAUBG" xlink:type="simple">NEL</abbrev> 2.8, <abbrev xmlns:xlink="http://www.w3.org/1999/xlink" xlink:title="neck diameter" id="ABBRID0EDUBG" xlink:type="simple">ND</abbrev> 38, <abbrev xmlns:xlink="http://www.w3.org/1999/xlink" xlink:title="greatest body diameter" id="ABBRID0EGUBG" xlink:type="simple">GBD</abbrev> 68, <abbrev xmlns:xlink="http://www.w3.org/1999/xlink" xlink:title="number of supralabials" id="ABBRID0EJUBG" xlink:type="simple">NSL</abbrev> 7, <abbrev xmlns:xlink="http://www.w3.org/1999/xlink" xlink:title="number of scale rows on the neck" id="ABBRID0EMUBG" xlink:type="simple">NSR</abbrev> 30, <abbrev xmlns:xlink="http://www.w3.org/1999/xlink" xlink:title="number of scale rows on the body" id="ABBRID0EPUBG" xlink:type="simple">BSR</abbrev> 43, <abbrev xmlns:xlink="http://www.w3.org/1999/xlink" xlink:title="number of ventrals" id="ABBRID0ESUBG" xlink:type="simple">NV</abbrev> 265], August 2013, collector: M. Rezaie-Atagholipour.</p></tp:treatment-sec><tp:treatment-sec sec-type="diagnosis" id="SECID0EVUBG"><title>Diagnosis.</title><p>Head large, short and depressed (Figures <xref ref-type="fig" rid="F8">8</xref>–<xref ref-type="fig" rid="F9">9</xref>); tip of rostral curved and markedly tridentate (Figures <xref ref-type="fig" rid="F2">2b</xref>, <xref ref-type="fig" rid="F3">3b</xref>); usually 7–8 supralabials, none in contact with prefrontal (Figure <xref ref-type="fig" rid="F8">8</xref>); 250–265 large ventrals [245–291 (<xref ref-type="bibr" rid="B75">Volsøe 1939</xref>)], markedly distinguishable from adjacent scales (Figure <xref ref-type="fig" rid="F4">4a</xref>), larger anteriorly than posteriorly; ventrals on anterior part of body wide and enlarged, half width of body, more or less rectangular in shape; 29–38 scale rows on neck, 39–47 on body [27–31 and 40–43 (<xref ref-type="bibr" rid="B75">Volsøe 1939</xref>)].</p></tp:treatment-sec><tp:treatment-sec sec-type="Coloration" id="SECID0E2VBG"><title>Coloration.</title><p>Dark gray dorsally, dirty white ventrally; with or without pale body bands broadest dorsally; tip of tail usually black (Figure <xref ref-type="fig" rid="F9">9d</xref>).</p></tp:treatment-sec><tp:treatment-sec sec-type="description" id="SECID0EFWBG"><title>Size.</title><p>Maximum <abbrev xmlns:xlink="http://www.w3.org/1999/xlink" xlink:title="total length" id="ABBRID0ELWBG" xlink:type="simple">TL</abbrev> 740 mm (n = 2); [n = 8, mean <abbrev xmlns:xlink="http://www.w3.org/1999/xlink" xlink:title="total length" id="ABBRID0EOWBG" xlink:type="simple">TL</abbrev> 662 mm, maximum <abbrev xmlns:xlink="http://www.w3.org/1999/xlink" xlink:title="total length" id="ABBRID0ERWBG" xlink:type="simple">TL</abbrev> 780 mm (<xref ref-type="bibr" rid="B75">Volsøe 1939</xref>)].</p></tp:treatment-sec><tp:treatment-sec sec-type="distribution" id="SECID0EYWBG"><title>General distribution.</title><p>Indian Ocean, from the Persian Gulf to Malay Archipelago (<xref ref-type="bibr" rid="B13">David and Ineich 1999</xref>).</p></tp:treatment-sec><tp:treatment-sec sec-type="IUCN Red List Category" id="SECID0ECXBG"><title>IUCN Red List Category.</title><p>Least concern (<xref ref-type="bibr" rid="B31">IUCN 2016</xref>).</p></tp:treatment-sec><tp:treatment-sec sec-type="remarks" id="SECID0EMXBG"><title>Remarks.</title><p>
                <italic><tp:taxon-name><tp:taxon-name-part taxon-name-part-type="genus">Hydrophis</tp:taxon-name-part> <tp:taxon-name-part taxon-name-part-type="species">viperinus</tp:taxon-name-part></tp:taxon-name></italic> is distinct from other sea snakes in the Persian Gulf and Gulf of Oman by having markedly rectangular-shaped and enlarged ventrals on the anterior part of the body. <xref ref-type="bibr" rid="B68">Smith (1926)</xref> and <xref ref-type="bibr" rid="B78">Wall (1921)</xref> mentioned that the Persian Gulf is the westernmost distribution limit of <italic><tp:taxon-name><tp:taxon-name-part taxon-name-part-type="genus">Hydrophis</tp:taxon-name-part> <tp:taxon-name-part taxon-name-part-type="species">viperinus</tp:taxon-name-part></tp:taxon-name></italic>. <xref ref-type="bibr" rid="B75">Volsøe (1939)</xref> had doubts about it: “their only exact records from the Persian Gulf are however from Muscat, which is situated about 400 km outside the Strait of Hormoz”. We agree with <xref ref-type="bibr" rid="B75">Volsøe (1939)</xref> as the two specimens we examined in this study and the specimens examined in other studies in the area (e.g. <xref ref-type="bibr" rid="B4">Boulenger 1887</xref>; <xref ref-type="bibr" rid="B75">Volsøe 1939</xref>) have all been <!--PageBreak-->collected from the Gulf of Oman. We did not find any specimen of <italic><tp:taxon-name><tp:taxon-name-part taxon-name-part-type="genus">Hydrophis</tp:taxon-name-part> <tp:taxon-name-part taxon-name-part-type="species">viperinus</tp:taxon-name-part></tp:taxon-name></italic> in Iranian coastal waters of the Persian Gulf during our field surveys. Therefore, population of <italic><tp:taxon-name><tp:taxon-name-part taxon-name-part-type="genus">Hydrophis</tp:taxon-name-part> <tp:taxon-name-part taxon-name-part-type="species">viperinus</tp:taxon-name-part></tp:taxon-name></italic> in the Persian Gulf, if present, seems likely to be in low abundance.</p></tp:treatment-sec><tp:treatment-sec><!--Section generated to contain objects referenced in tp:taxon-treatment.--><fig id="F3" position="float" orientation="portrait"><label>Figure 3.</label><caption><p>Rostrals and mentals of sea snakes of the genus <italic><tp:taxon-name><tp:taxon-name-part taxon-name-part-type="genus">Hydrophis</tp:taxon-name-part></tp:taxon-name></italic> in the Persian Gulf and Gulf of Oman: <bold>a</bold> tip of rostral decurved, pointed and beaked shaped, mental narrow, elongate and dagger-shaped (<italic><tp:taxon-name><tp:taxon-name-part taxon-name-part-type="genus">Hydrophis</tp:taxon-name-part> <tp:taxon-name-part taxon-name-part-type="species">schistosus</tp:taxon-name-part></tp:taxon-name></italic>) <bold>b</bold> and <bold>c</bold> tip of rostral markedly tridentate, mental short and triangulate (<italic><tp:taxon-name><tp:taxon-name-part taxon-name-part-type="genus">Hydrophis</tp:taxon-name-part> <tp:taxon-name-part taxon-name-part-type="species">viperinus</tp:taxon-name-part></tp:taxon-name></italic> and <italic><tp:taxon-name><tp:taxon-name-part taxon-name-part-type="genus">Hydrophis</tp:taxon-name-part> <tp:taxon-name-part taxon-name-part-type="species">curtus</tp:taxon-name-part></tp:taxon-name></italic>, respectively) <bold>d</bold> tip of rostral markedly unidentate, mental short and triangulate (<italic><tp:taxon-name><tp:taxon-name-part taxon-name-part-type="genus">Hydrophis</tp:taxon-name-part> <tp:taxon-name-part taxon-name-part-type="species">ornatus</tp:taxon-name-part></tp:taxon-name></italic>) <bold>e–h</bold> tip of rostral slightly unidentate, mental short and triangulate (<italic><tp:taxon-name><tp:taxon-name-part taxon-name-part-type="genus">Hydrophis</tp:taxon-name-part> <tp:taxon-name-part taxon-name-part-type="species">ornatus</tp:taxon-name-part></tp:taxon-name></italic>, <italic><tp:taxon-name><tp:taxon-name-part taxon-name-part-type="genus">Hydrophis</tp:taxon-name-part> <tp:taxon-name-part taxon-name-part-type="species">spiralis</tp:taxon-name-part></tp:taxon-name></italic>, <italic><tp:taxon-name><tp:taxon-name-part taxon-name-part-type="genus">Hydrophis</tp:taxon-name-part> <tp:taxon-name-part taxon-name-part-type="species">cyanocinctus</tp:taxon-name-part></tp:taxon-name></italic> and <italic><tp:taxon-name><tp:taxon-name-part taxon-name-part-type="genus">Hydrophis</tp:taxon-name-part> <tp:taxon-name-part taxon-name-part-type="species">platurus</tp:taxon-name-part></tp:taxon-name></italic>, respectively).</p></caption><graphic xmlns:xlink="http://www.w3.org/1999/xlink" xlink:href="zookeys-622-129-g003.jpg" position="float" orientation="portrait" xlink:type="simple" id="oo_105601.jpg"/></fig><fig id="F4" position="float" orientation="portrait"><label>Figure 4.</label><caption><p>Various shapes of ventrals on the mid-body of sea snakes of the genus <italic><tp:taxon-name><tp:taxon-name-part taxon-name-part-type="genus">Hydrophis</tp:taxon-name-part></tp:taxon-name></italic> in the Persian Gulf and Gulf of Oman: <bold>a</bold> wide and enlarged, more or less rectangular in shape (<italic><tp:taxon-name><tp:taxon-name-part taxon-name-part-type="genus">Hydrophis</tp:taxon-name-part> <tp:taxon-name-part taxon-name-part-type="species">viperinus</tp:taxon-name-part></tp:taxon-name></italic>) <bold>b</bold> medium size, distinguishable from the adjacent scales, more or less hexagonal in shape (<italic><tp:taxon-name><tp:taxon-name-part taxon-name-part-type="genus">Hydrophis</tp:taxon-name-part> <tp:taxon-name-part taxon-name-part-type="species">curtus</tp:taxon-name-part></tp:taxon-name></italic>) <bold>c</bold> and <bold>d</bold> small and slightly distinguishable from adjacent scales (<italic><tp:taxon-name><tp:taxon-name-part taxon-name-part-type="genus">Hydrophis</tp:taxon-name-part> <tp:taxon-name-part taxon-name-part-type="species">ornatus</tp:taxon-name-part></tp:taxon-name></italic> and <italic><tp:taxon-name><tp:taxon-name-part taxon-name-part-type="genus">Hydrophis</tp:taxon-name-part> <tp:taxon-name-part taxon-name-part-type="species">lapemoides</tp:taxon-name-part></tp:taxon-name></italic>, respectively) <bold>e</bold> and <bold>f</bold> small and more or less indistinguishable from adjacent scales (<italic><tp:taxon-name><tp:taxon-name-part taxon-name-part-type="genus">Hydrophis</tp:taxon-name-part> <tp:taxon-name-part taxon-name-part-type="species">schistosus</tp:taxon-name-part></tp:taxon-name></italic> and <italic><tp:taxon-name><tp:taxon-name-part taxon-name-part-type="genus">Hydrophis</tp:taxon-name-part> <tp:taxon-name-part taxon-name-part-type="species">platurus</tp:taxon-name-part></tp:taxon-name></italic>, respectively).</p></caption><graphic xmlns:xlink="http://www.w3.org/1999/xlink" xlink:href="zookeys-622-129-g004.jpg" position="float" orientation="portrait" xlink:type="simple" id="oo_105602.jpg"/></fig><fig id="F8" position="float" orientation="portrait"><label>Figure 8.</label><caption><p>Head of <italic><tp:taxon-name><tp:taxon-name-part taxon-name-part-type="genus">Hydrophis</tp:taxon-name-part> <tp:taxon-name-part taxon-name-part-type="species">viperinus</tp:taxon-name-part></tp:taxon-name></italic>: <bold>a</bold> lateral view <bold>b</bold> dorsal view.</p></caption><graphic xmlns:xlink="http://www.w3.org/1999/xlink" xlink:href="zookeys-622-129-g008.jpg" position="float" orientation="portrait" xlink:type="simple" id="oo_105607.jpg"/></fig><fig id="F9" position="float" orientation="portrait"><label>Figure 9.</label><caption><p>
          <italic><tp:taxon-name><tp:taxon-name-part taxon-name-part-type="genus">Hydrophis</tp:taxon-name-part> <tp:taxon-name-part taxon-name-part-type="species">viperinus</tp:taxon-name-part></tp:taxon-name></italic>: <bold>a</bold> lateral view <bold>b</bold> dorsal view, and <bold>c</bold> ventral view of head <bold>d</bold> body.</p></caption><graphic xmlns:xlink="http://www.w3.org/1999/xlink" xlink:href="zookeys-622-129-g009.jpg" position="float" orientation="portrait" xlink:type="simple" id="oo_105608.jpg"/></fig><fig id="F2" position="float" orientation="portrait"><label>Figure 2.</label><caption><p>Various shapes of rostrals of sea snakes of the genus <italic><tp:taxon-name><tp:taxon-name-part taxon-name-part-type="genus">Hydrophis</tp:taxon-name-part></tp:taxon-name></italic> in the Persian Gulf and Gulf of Oman: <bold>a</bold> tip of rostral decurved and pointed (beaked-shaped) <bold>b</bold> and <bold>c</bold> tip of rostral tridentate <bold>d</bold> tip of rostral unidentate.</p></caption><graphic xmlns:xlink="http://www.w3.org/1999/xlink" xlink:href="zookeys-622-129-g002.jpg" position="float" orientation="portrait" xlink:type="simple" id="oo_105600.jpg"/></fig></tp:treatment-sec><ref-list><ref id="B68"><mixed-citation xmlns:xlink="http://www.w3.org/1999/xlink" xlink:type="simple">
          <person-group><name name-style="western"><surname>Smith</surname><given-names>MA</given-names></name></person-group> (<year>1926</year>) <source>Monograph of the Sea Snakes (<tp:taxon-name><tp:taxon-name-part taxon-name-part-type="family">Hydrophiidae</tp:taxon-name-part></tp:taxon-name>).</source> <publisher-name>Printed by order of the Trustees of the British museum (Natural History)</publisher-name>, <publisher-loc>London</publisher-loc>, <size units="page">130 pp</size>.</mixed-citation></ref><ref id="B75"><mixed-citation xmlns:xlink="http://www.w3.org/1999/xlink" xlink:type="simple">
          <person-group><name name-style="western"><surname>Volsøe</surname><given-names>H</given-names></name></person-group> (<year>1939</year>) <article-title>The sea snakes of the Iranian Gulf and the Gulf of Oman, with a summary of the biology of the sea snakes.</article-title> In: <person-group><name name-style="western"><surname>Jessen</surname><given-names>K</given-names></name><name name-style="western"><surname>Spank</surname><given-names>R</given-names></name></person-group> (<role>Eds</role>) <source>Danish Scientific Investigations in Iran</source>, <issue>Part I</issue>. <publisher-loc>Copenhagen</publisher-loc>, <fpage>9</fpage>–<lpage>45</lpage>.</mixed-citation></ref><ref id="B4"><mixed-citation xmlns:xlink="http://www.w3.org/1999/xlink" xlink:type="simple">
          <person-group><name name-style="western"><surname>Boulenger</surname><given-names>GA</given-names></name></person-group> (<year>1887</year>) <article-title>A list of the reptiles and batrachians obtained near Muscat, Arabia, and presented to the British Museum by Surgeon-Major ASG Jayakar.</article-title> <source>Annals and Magazine of Natural History</source> <volume>5</volume>(<issue>20</issue>): <fpage>407</fpage>–<lpage>408</lpage>. doi: <ext-link xlink:type="simple" ext-link-type="doi" xlink:href="10.1080/00222938709460086">10.1080/00222938709460086</ext-link></mixed-citation></ref><ref id="B45"><mixed-citation xmlns:xlink="http://www.w3.org/1999/xlink" xlink:type="simple">
          <person-group><name name-style="western"><surname>Murray</surname><given-names>JA</given-names></name></person-group> (<year>1887</year>) <article-title>Descriptions of three new species of <italic><tp:taxon-name><tp:taxon-name-part taxon-name-part-type="genus">Hydrophis</tp:taxon-name-part></tp:taxon-name></italic> from the Bombay harbour and the Mekran coast.</article-title> <source>The Journal of the Bombay Natural History Society</source> <volume>2</volume>: <fpage>32</fpage>–<lpage>35</lpage>.</mixed-citation></ref><ref id="B5"><mixed-citation xmlns:xlink="http://www.w3.org/1999/xlink" xlink:type="simple">
          <person-group><name name-style="western"><surname>Boulenger</surname><given-names>GA</given-names></name></person-group> (<year>1896</year>) <source>Catalogue of the snakes in the British Museum (Natural History)</source>, <volume>vol 3</volume>. <publisher-loc>London</publisher-loc>, <size units="page">727 pp</size>.</mixed-citation></ref><ref id="B10"><mixed-citation xmlns:xlink="http://www.w3.org/1999/xlink" xlink:type="simple">
          <person-group><name name-style="western"><surname>Corkill</surname><given-names>NL</given-names></name><name name-style="western"><surname>Cochrane</surname><given-names>JA</given-names></name></person-group> (<year>1965</year>) <article-title>The snakes of the Arabian Peninsula and Socotra.</article-title> <source>The Journal of the Bombay Natural History Society</source> <volume>62</volume>(<issue>3</issue>): <fpage>475</fpage>–<lpage>506</lpage>.</mixed-citation></ref><ref id="B32"><mixed-citation xmlns:xlink="http://www.w3.org/1999/xlink" xlink:type="simple">
          <person-group><name name-style="western"><surname>Joger</surname><given-names>U</given-names></name></person-group> (<year>1984</year>) <source>The venomous snakes of the Near and Middle East. L.R.</source> <publisher-name>Verlag</publisher-name>, <publisher-loc>Wiesbaden</publisher-loc>, <size units="page">115 pp</size>.</mixed-citation></ref><ref id="B39"><mixed-citation xmlns:xlink="http://www.w3.org/1999/xlink" xlink:type="simple">
          <person-group><name name-style="western"><surname>Leviton</surname><given-names>AE</given-names></name><name name-style="western"><surname>Aldrich</surname><given-names>ML</given-names></name></person-group> (<year>1984</year>) <article-title>Introduction: John Anderson (1833–1900) a zoologist in the Victorian period; checklist of the amphibian and reptiles of the Arabian Peninsula; Bibliography of John Anderson.</article-title> In: <person-group><name name-style="western"><surname>Anderson</surname><given-names>J</given-names></name></person-group> (<role>Ed.</role>) <source>Herpetology of Arabia</source>. <publisher-name>Society for the Study of Amphibians and Reptiles</publisher-name>, <page-range>v–xxxv</page-range>.</mixed-citation></ref><ref id="B21"><mixed-citation xmlns:xlink="http://www.w3.org/1999/xlink" xlink:type="simple">
          <person-group><name name-style="western"><surname>Gasperetti</surname><given-names>J</given-names></name></person-group> (<year>1988</year>) <article-title>The snakes of Saudi Arabia.</article-title> In: <person-group><name name-style="western"><surname>Büttiker</surname><given-names>W</given-names></name><name name-style="western"><surname>Krupp</surname><given-names>F</given-names></name></person-group> (<role>Eds</role>) <issue-title>Fauna of Saudi Arabia, vol 9.</issue-title> <source>National Commission for Wildlife Conservation and Development (NCWCD), Riyadh</source>, <fpage>169</fpage>–<lpage>450</lpage>.</mixed-citation></ref><ref id="B41"><mixed-citation xmlns:xlink="http://www.w3.org/1999/xlink" xlink:type="simple">
          <person-group><name name-style="western"><surname>Leviton</surname><given-names>AE</given-names></name><name name-style="western"><surname>Anderson</surname><given-names>SC</given-names></name><name name-style="western"><surname>Adler</surname><given-names>K</given-names></name><name name-style="western"><surname>Minton</surname><given-names>SA</given-names></name></person-group> (<year>1992</year>) <source>Handbook to Middle East amphibians and reptiles.</source> <publisher-name>Athens</publisher-name>, <publisher-loc>Ohio, Society for the Study of Amphibians and Reptiles</publisher-loc>, <size units="page">252 pp</size>.</mixed-citation></ref><ref id="B7"><mixed-citation xmlns:xlink="http://www.w3.org/1999/xlink" xlink:type="simple">
          <person-group><name name-style="western"><surname>Carpenter</surname><given-names>KE</given-names></name><name name-style="western"><surname>Krupp</surname><given-names>F</given-names></name><name name-style="western"><surname>Jones</surname><given-names>DA</given-names></name><name name-style="western"><surname>Zajonz</surname><given-names>U</given-names></name></person-group> (<year>1997</year>) <source>Living marine resources of Kuwait, eastern Saudi Arabia, Bahrain, Qatar, and the United Arab Emirates.</source> <publisher-name>FAO</publisher-name>, <publisher-loc>Rome</publisher-loc>, <size units="page">324 pp</size>.</mixed-citation></ref><ref id="B17"><mixed-citation xmlns:xlink="http://www.w3.org/1999/xlink" xlink:type="simple">
          <person-group><name name-style="western"><surname>Firouz</surname><given-names>E</given-names></name></person-group> (<year>1999</year>) <source>A guide to the fauna of Iran</source>. <publisher-name>Iran University Press</publisher-name>, <publisher-loc>Tehran</publisher-loc>. <comment>[In Persian]</comment></mixed-citation></ref><ref id="B1"><mixed-citation xmlns:xlink="http://www.w3.org/1999/xlink" xlink:type="simple">
          <person-group><name name-style="western"><surname>Baldwin</surname><given-names>R</given-names></name><name name-style="western"><surname>Gardner</surname><given-names>AS</given-names></name></person-group> (<year>2005</year>) <article-title>Marine reptiles.</article-title> In: <person-group><name name-style="western"><surname>Hellyer</surname><given-names>P</given-names></name><name name-style="western"><surname>Aspinall</surname><given-names>S</given-names></name></person-group> (<role>Eds</role>) <issue-title>The Emirates: A Natural History.</issue-title> <source>Trident Press, London</source>, <fpage>242</fpage>–<lpage>251</lpage>.</mixed-citation></ref><ref id="B18"><mixed-citation xmlns:xlink="http://www.w3.org/1999/xlink" xlink:type="simple">
          <person-group><name name-style="western"><surname>Firouz</surname><given-names>E</given-names></name></person-group> (<year>2005</year>) <source>The complete fauna of Iran</source>. <publisher-name>IB Tauris</publisher-name>, <size units="page">352 pp</size>.</mixed-citation></ref><ref id="B15"><mixed-citation xmlns:xlink="http://www.w3.org/1999/xlink" xlink:type="simple">
          <person-group><name name-style="western"><surname>Egan</surname><given-names>D</given-names></name></person-group> (<year>2007</year>) <source>Snakes of Arabia: a field guide to the snakes of the Arabian Peninsula and its shores.</source> <publisher-name>Motivate Publishing</publisher-name>, <publisher-loc>Dubai</publisher-loc>, <size units="page">208 pp</size>.</mixed-citation></ref><ref id="B52"><mixed-citation xmlns:xlink="http://www.w3.org/1999/xlink" xlink:type="simple">
          <person-group><name name-style="western"><surname>Rastegar-Pouyani</surname><given-names>N</given-names></name><name name-style="western"><surname>Kami</surname><given-names>HJ</given-names></name><name name-style="western"><surname>Rajabizadeh</surname><given-names>M</given-names></name><name name-style="western"><surname>Shafiei</surname><given-names>S</given-names></name><name name-style="western"><surname>Anderson</surname><given-names>SC</given-names></name></person-group> (<year>2008</year>) <article-title>Annotated checklist of amphibians and reptiles of Iran.</article-title> <source>Iranian Journal of Animal Biosystematics</source> <volume>4</volume>(<issue>1</issue>): <fpage>7</fpage>–<lpage>30</lpage>.</mixed-citation></ref><ref id="B71"><mixed-citation xmlns:xlink="http://www.w3.org/1999/xlink" xlink:type="simple">
          <person-group><name name-style="western"><surname>Soorae</surname><given-names>PS</given-names></name><name name-style="western"><surname>Al</surname><given-names>Quarqaz M</given-names></name><name name-style="western"><surname>Gardner</surname><given-names>AS</given-names></name></person-group> (<year>2010</year>) <article-title>An overview and checklist of the native and alien herpetofauna of the United Arab Emirates.</article-title> <source>Herpetological Conservation and Biology</source> <volume>5</volume>(<issue>3</issue>): <fpage>529</fpage>–<lpage>536</lpage>.</mixed-citation></ref><ref id="B33"><mixed-citation xmlns:xlink="http://www.w3.org/1999/xlink" xlink:type="simple">
          <person-group><name name-style="western"><surname>Kamali</surname><given-names>K</given-names></name></person-group> (<year>2013</year>) <source>A field guide for reptiles and amphibian of Iran.</source> <publisher-name>Iranshenasi</publisher-name>, <publisher-loc>Tehran</publisher-loc>, <size units="page">368 pp</size>. <comment>[In Persian]</comment></mixed-citation></ref><ref id="B57"><mixed-citation xmlns:xlink="http://www.w3.org/1999/xlink" xlink:type="simple">
          <person-group><name name-style="western"><surname>Safaei-Mahroo</surname><given-names>B</given-names></name><name name-style="western"><surname>Ghaffari</surname><given-names>H</given-names></name><name name-style="western"><surname>Fahimi</surname><given-names>H</given-names></name><name name-style="western"><surname>Broomand</surname><given-names>S</given-names></name><name name-style="western"><surname>Yazdanian</surname><given-names>M</given-names></name><name name-style="western"><surname>Najafi-Majd</surname><given-names>L</given-names></name><etal>et al.</etal></person-group> (<year>2015</year>) <article-title>The herpetofauna of Iran: checklist of taxonomy, distribution and conservation status.</article-title> <source>Asian Herpetological Research</source> <volume>6</volume>(<issue>4</issue>): <fpage>257</fpage>–<lpage>290</lpage>. doi: <ext-link xlink:type="simple" ext-link-type="doi" xlink:href="10.16373/j.cnki.ahr.140062">10.16373/j.cnki.ahr.140062</ext-link></mixed-citation></ref><ref id="B13"><mixed-citation xmlns:xlink="http://www.w3.org/1999/xlink" xlink:type="simple">
          <person-group><name name-style="western"><surname>David</surname><given-names>P</given-names></name><name name-style="western"><surname>Ineich</surname><given-names>I</given-names></name></person-group> (<year>1999</year>) <article-title>Les serpents venimeux du monde: systématique et répartition.</article-title> <source>Dumerilia</source> <volume>3</volume>: <fpage>3</fpage>–<lpage>499</lpage>.</mixed-citation></ref><ref id="B31"><mixed-citation xmlns:xlink="http://www.w3.org/1999/xlink" xlink:type="simple">
          <institution xlink:type="simple">IUCN</institution> (<institution xlink:type="simple">International Union for the Conservation of Nature</institution>) (<year>2016</year>) <source>Red List of Threatened Species version 2016-1</source>. <ext-link xlink:type="simple" ext-link-type="uri" xlink:href="http://www.iucnredlist.org">http://www.iucnredlist.org</ext-link> [<date-in-citation>downloaded on August 23, 2016</date-in-citation>]</mixed-citation></ref><ref id="B78"><mixed-citation xmlns:xlink="http://www.w3.org/1999/xlink" xlink:type="simple">
          <person-group><name name-style="western"><surname>Wall</surname><given-names>F</given-names></name></person-group> (<year>1921</year>) <source><italic><tp:taxon-name><tp:taxon-name-part taxon-name-part-type="genus">Ophidia</tp:taxon-name-part> <tp:taxon-name-part taxon-name-part-type="species">taprobanica</tp:taxon-name-part></tp:taxon-name></italic> or the snakes of Ceylon</source>. <publisher-name>H. R. Cottle</publisher-name>, <publisher-loc>Colombo</publisher-loc>, <size units="page">582 pp</size>.</mixed-citation></ref></ref-list></tp:taxon-treatment>
