# Supplementary material for: Sea snakes (Elapidae, Hydrophiinae) in their westernmost extent: an updated and illustrated checklist and key to the species in the Persian Gulf and Gulf of Oman
Source: Zookeys. 2016 Oct 6;(622):129–64. doi: 10.3897/zookeys.622.9939 (PMC5096412; doi:10.3897/zookeys.622.9939)
Supplement: XML Treatment for Hydrophis curtus [file zookeys.622.9939-treatment3.xml]

<!DOCTYPE tp:taxon-treatment
  PUBLIC "-//TaxonX//DTD Taxonomic Treatment Publishing DTD v0 20100105//EN" "tax-treatment-NSO.dtd">
<tp:taxon-treatment xmlns:tp="http://www.plazi.org/taxpub"><tp:treatment-meta><kwd-group><label>Taxon classification</label><kwd><named-content content-type="kingdom">Animalia</named-content></kwd><kwd><named-content content-type="order">Squamata</named-content></kwd><kwd><named-content content-type="family">Elapidae</named-content></kwd></kwd-group><mixed-citation publication-type="journal"><person-group><name><surname>Rezaie-Atagholipour</surname><given-names>Mohsen</given-names></name><name><surname>Ghezellou</surname><given-names>Parviz</given-names></name><name><surname>Hesni</surname><given-names>Majid Askari</given-names></name><name><surname>Dakhteh</surname><given-names>Seyyed Mohammad Hashem</given-names></name><name><surname>Ahmadian</surname><given-names>Hooman</given-names></name><name><surname>Vidal</surname><given-names>Nicolas</given-names></name></person-group><article-title>Sea snakes (<tp:taxon-name><tp:taxon-name-part taxon-name-part-type="family">Elapidae</tp:taxon-name-part></tp:taxon-name>, <tp:taxon-name><tp:taxon-name-part taxon-name-part-type="subfamily">Hydrophiinae</tp:taxon-name-part></tp:taxon-name>) in their westernmost extent: an updated and illustrated checklist and key to the species in the Persian Gulf and Gulf of Oman</article-title><source>Zookeys</source><day>6</day><month>10</month><year>2016</year><volume>2016</volume><issue>622</issue><fpage>129</fpage><lpage>164</lpage><pub-id pub-id-type="doi">10.3897/zookeys.622.9939</pub-id></mixed-citation></tp:treatment-meta><tp:nomenclature><tp:taxon-name>
                <tp:taxon-name-part taxon-name-part-type="genus">Hydrophis</tp:taxon-name-part>
                <tp:taxon-name-part taxon-name-part-type="species">curtus</tp:taxon-name-part>
                <object-id xmlns:xlink="http://www.w3.org/1999/xlink" content-type="vernacular" xlink:type="simple">Common names: English – Shaw’s Sea Snake, Short Sea Snake, Spine-bellied Sea Snake; Farsi – Mâr-e daryâï-ye kutâh</object-id>
              </tp:taxon-name><tp:taxon-authority>(Shaw, 1802)</tp:taxon-authority><xref ref-type="fig" rid="F3">Figures 3c</xref><xref ref-type="fig" rid="F4">, 4b</xref><xref ref-type="fig" rid="F10">, 10</xref><xref ref-type="fig" rid="F11">, 11</xref><tp:nomenclature-citation-list><tp:nomenclature-citation><tp:taxon-name>
                    <tp:taxon-name-part taxon-name-part-type="genus">Hydrus</tp:taxon-name-part> <tp:taxon-name-part taxon-name-part-type="species">curtus</tp:taxon-name-part></tp:taxon-name><comment>Shaw, 1802: 562.</comment></tp:nomenclature-citation><tp:nomenclature-citation><tp:taxon-name>
                    <tp:taxon-name-part taxon-name-part-type="genus">Enhydris</tp:taxon-name-part> <tp:taxon-name-part taxon-name-part-type="species">curtus</tp:taxon-name-part></tp:taxon-name><comment>-<xref ref-type="bibr" rid="B79">Werner 1895</xref>: 19.</comment></tp:nomenclature-citation><tp:nomenclature-citation><tp:taxon-name>
                    <tp:taxon-name-part taxon-name-part-type="genus">Lapemis</tp:taxon-name-part> <tp:taxon-name-part taxon-name-part-type="species">curtus</tp:taxon-name-part></tp:taxon-name><comment>-<xref ref-type="bibr" rid="B68">Smith 1926</xref>: 112. -<xref ref-type="bibr" rid="B34">Kennedy 1937</xref>: 748. -<xref ref-type="bibr" rid="B75">Volsøe 1939</xref>: 21. -<xref ref-type="bibr" rid="B10">Corkill and Cochrane 1965</xref>: 495. -<xref ref-type="bibr" rid="B32">Joger 1984</xref>: 29. -<xref ref-type="bibr" rid="B39">Leviton and Aldrich 1984</xref>: XXIV. -<xref ref-type="bibr" rid="B21">Gasperetti 1988</xref>: 317. -<xref ref-type="bibr" rid="B41">Leviton et al. 1992</xref>: 125. -<xref ref-type="bibr" rid="B7">Carpenter et al. 1997</xref>: 248. -<xref ref-type="bibr" rid="B17">Firouz 1999</xref>: 192. -<xref ref-type="bibr" rid="B1">Baldwin and Gardner 2005</xref>: 250. -<xref ref-type="bibr" rid="B18">Firouz 2005</xref>: 210. -<xref ref-type="bibr" rid="B70">Soorae et al. 2006</xref>: 109. -<xref ref-type="bibr" rid="B52">Rastegar-Pouyani et al. 2008</xref>: 20. -<xref ref-type="bibr" rid="B58">Safaei and Esmaili 2009</xref>: 45. -<xref ref-type="bibr" rid="B71">Soorae et al. 2010</xref>: 535. -<xref ref-type="bibr" rid="B36">Kordi and Shabanipour 2012</xref>: 71. -<xref ref-type="bibr" rid="B53">Rezaie-Atagholipour 2012</xref>: 494. - <xref ref-type="bibr" rid="B62">Sereshk and Bakhtiari 2014</xref>: 116. -<xref ref-type="bibr" rid="B63">Sereshk and Bakhtiari 2015</xref>: 15781.</comment></tp:nomenclature-citation><tp:nomenclature-citation><tp:taxon-name>
                    <tp:taxon-name-part taxon-name-part-type="genus">Hydrophis</tp:taxon-name-part> <tp:taxon-name-part taxon-name-part-type="species">curtus</tp:taxon-name-part></tp:taxon-name><comment>-<xref ref-type="bibr" rid="B33">Kamali 2013</xref>: 237. -<xref ref-type="bibr" rid="B57">Safaei-Mahroo et al. 2015</xref>: 282.</comment></tp:nomenclature-citation></tp:nomenclature-citation-list></tp:nomenclature><tp:treatment-sec sec-type="material" id="SECID0EP6BG"><title>Material examined.</title><p>
                <bold>Persian Gulf</bold>: 8 specimens, Bushehr Province [(ZMSBUK.HD.1), <abbrev xmlns:xlink="http://www.w3.org/1999/xlink" xlink:title="total length" id="ABBRID0EX6BG" xlink:type="simple">TL</abbrev> 915, <abbrev xmlns:xlink="http://www.w3.org/1999/xlink" xlink:title="snout-vent length" id="ABBRID0E16BG" xlink:type="simple">SVL</abbrev> 831, <abbrev xmlns:xlink="http://www.w3.org/1999/xlink" xlink:title="head length" id="ABBRID0E46BG" xlink:type="simple">HL</abbrev> 32.9, <abbrev xmlns:xlink="http://www.w3.org/1999/xlink" xlink:title="head width" id="ABBRID0EBAAI" xlink:type="simple">HW</abbrev> 24.9, <abbrev xmlns:xlink="http://www.w3.org/1999/xlink" xlink:title="gap length" id="ABBRID0EEAAI" xlink:type="simple">GL</abbrev> 22.9, <abbrev xmlns:xlink="http://www.w3.org/1999/xlink" xlink:title="snout to nostril length" id="ABBRID0EHAAI" xlink:type="simple">SNL</abbrev> 7.9, <abbrev xmlns:xlink="http://www.w3.org/1999/xlink" xlink:title="nostril to eye length" id="ABBRID0EKAAI" xlink:type="simple">NEL</abbrev> 4.8, <abbrev xmlns:xlink="http://www.w3.org/1999/xlink" xlink:title="neck diameter" id="ABBRID0ENAAI" xlink:type="simple">ND</abbrev> 74, <abbrev xmlns:xlink="http://www.w3.org/1999/xlink" xlink:title="greatest body diameter" id="ABBRID0EQAAI" xlink:type="simple">GBD</abbrev> 130, <abbrev xmlns:xlink="http://www.w3.org/1999/xlink" xlink:title="number of supralabials" id="ABBRID0ETAAI" xlink:type="simple">NSL</abbrev> 8, <abbrev xmlns:xlink="http://www.w3.org/1999/xlink" xlink:title="number of scale rows on the neck" id="ABBRID0EWAAI" xlink:type="simple">NSR</abbrev> 32, <abbrev xmlns:xlink="http://www.w3.org/1999/xlink" xlink:title="number of scale rows on the body" id="ABBRID0EZAAI" xlink:type="simple">BSR</abbrev> 39, <abbrev xmlns:xlink="http://www.w3.org/1999/xlink" xlink:title="number of ventrals" id="ABBRID0E3AAI" xlink:type="simple">NV</abbrev> 158, <abbrev xmlns:xlink="http://www.w3.org/1999/xlink" xlink:title="number of bands" id="ABBRID0E6AAI" xlink:type="simple">NB</abbrev> 39; (ZMSBUK.HD.2), <abbrev xmlns:xlink="http://www.w3.org/1999/xlink" xlink:title="total length" id="ABBRID0ECBAI" xlink:type="simple">TL</abbrev> 900, <abbrev xmlns:xlink="http://www.w3.org/1999/xlink" xlink:title="snout-vent length" id="ABBRID0EFBAI" xlink:type="simple">SVL</abbrev> 805, <abbrev xmlns:xlink="http://www.w3.org/1999/xlink" xlink:title="head length" id="ABBRID0EIBAI" xlink:type="simple">HL</abbrev> 34, <abbrev xmlns:xlink="http://www.w3.org/1999/xlink" xlink:title="head width" id="ABBRID0ELBAI" xlink:type="simple">HW</abbrev> 20.5, <abbrev xmlns:xlink="http://www.w3.org/1999/xlink" xlink:title="gap length" id="ABBRID0EOBAI" xlink:type="simple">GL</abbrev> 23, <abbrev xmlns:xlink="http://www.w3.org/1999/xlink" xlink:title="snout to nostril length" id="ABBRID0ERBAI" xlink:type="simple">SNL</abbrev> 7.3, <abbrev xmlns:xlink="http://www.w3.org/1999/xlink" xlink:title="nostril to eye length" id="ABBRID0EUBAI" xlink:type="simple">NEL</abbrev> 5.4, <abbrev xmlns:xlink="http://www.w3.org/1999/xlink" xlink:title="neck diameter" id="ABBRID0EXBAI" xlink:type="simple">ND</abbrev> 80, <abbrev xmlns:xlink="http://www.w3.org/1999/xlink" xlink:title="greatest body diameter" id="ABBRID0E1BAI" xlink:type="simple">GBD</abbrev> 130, <abbrev xmlns:xlink="http://www.w3.org/1999/xlink" xlink:title="number of supralabials" id="ABBRID0E4BAI" xlink:type="simple">NSL</abbrev> 8, <abbrev xmlns:xlink="http://www.w3.org/1999/xlink" xlink:title="number of scale rows on the neck" id="ABBRID0EACAI" xlink:type="simple">NSR</abbrev> 29, <abbrev xmlns:xlink="http://www.w3.org/1999/xlink" xlink:title="number of scale rows on the body" id="ABBRID0EDCAI" xlink:type="simple">BSR</abbrev> 37, <abbrev xmlns:xlink="http://www.w3.org/1999/xlink" xlink:title="number of ventrals" id="ABBRID0EGCAI" xlink:type="simple">NV</abbrev> 187, <abbrev xmlns:xlink="http://www.w3.org/1999/xlink" xlink:title="number of bands" id="ABBRID0EJCAI" xlink:type="simple">NB</abbrev> 45; (ZMSBUK.HD.5), <abbrev xmlns:xlink="http://www.w3.org/1999/xlink" xlink:title="total length" id="ABBRID0EMCAI" xlink:type="simple">TL</abbrev> 835, <abbrev xmlns:xlink="http://www.w3.org/1999/xlink" xlink:title="snout-vent length" id="ABBRID0EPCAI" xlink:type="simple">SVL</abbrev> 755, <abbrev xmlns:xlink="http://www.w3.org/1999/xlink" xlink:title="head length" id="ABBRID0ESCAI" xlink:type="simple">HL</abbrev> 31.5, <abbrev xmlns:xlink="http://www.w3.org/1999/xlink" xlink:title="head width" id="ABBRID0EVCAI" xlink:type="simple">HW</abbrev> 16.8, <abbrev xmlns:xlink="http://www.w3.org/1999/xlink" xlink:title="gap length" id="ABBRID0EYCAI" xlink:type="simple">GL</abbrev> 26, <abbrev xmlns:xlink="http://www.w3.org/1999/xlink" xlink:title="snout to nostril length" id="ABBRID0E2CAI" xlink:type="simple">SNL</abbrev> 7.1, <abbrev xmlns:xlink="http://www.w3.org/1999/xlink" xlink:title="nostril to eye length" id="ABBRID0E5CAI" xlink:type="simple">NEL</abbrev> 4.6, <abbrev xmlns:xlink="http://www.w3.org/1999/xlink" xlink:title="neck diameter" id="ABBRID0EBDAI" xlink:type="simple">ND</abbrev> 62, <abbrev xmlns:xlink="http://www.w3.org/1999/xlink" xlink:title="greatest body diameter" id="ABBRID0EEDAI" xlink:type="simple">GBD</abbrev> 95, <abbrev xmlns:xlink="http://www.w3.org/1999/xlink" xlink:title="number of supralabials" id="ABBRID0EHDAI" xlink:type="simple">NSL</abbrev> 8, <abbrev xmlns:xlink="http://www.w3.org/1999/xlink" xlink:title="number of scale rows on the neck" id="ABBRID0EKDAI" xlink:type="simple">NSR</abbrev> 30, <abbrev xmlns:xlink="http://www.w3.org/1999/xlink" xlink:title="number of scale rows on the body" id="ABBRID0ENDAI" xlink:type="simple">BSR</abbrev> 39, <abbrev xmlns:xlink="http://www.w3.org/1999/xlink" xlink:title="number of ventrals" id="ABBRID0EQDAI" xlink:type="simple">NV</abbrev> 165, <abbrev xmlns:xlink="http://www.w3.org/1999/xlink" xlink:title="number of bands" id="ABBRID0ETDAI" xlink:type="simple">NB</abbrev> 47; (ZMSBUK.HD.11), <abbrev xmlns:xlink="http://www.w3.org/1999/xlink" xlink:title="total length" id="ABBRID0EWDAI" xlink:type="simple">TL</abbrev> 852, <abbrev xmlns:xlink="http://www.w3.org/1999/xlink" xlink:title="snout-vent length" id="ABBRID0EZDAI" xlink:type="simple">SVL</abbrev> 751, <abbrev xmlns:xlink="http://www.w3.org/1999/xlink" xlink:title="head length" id="ABBRID0E3DAI" xlink:type="simple">HL</abbrev> 30.3, <abbrev xmlns:xlink="http://www.w3.org/1999/xlink" xlink:title="head width" id="ABBRID0E6DAI" xlink:type="simple">HW</abbrev> 16.8, <abbrev xmlns:xlink="http://www.w3.org/1999/xlink" xlink:title="gap length" id="ABBRID0ECEAI" xlink:type="simple">GL</abbrev> 22.2, <abbrev xmlns:xlink="http://www.w3.org/1999/xlink" xlink:title="snout to nostril length" id="ABBRID0EFEAI" xlink:type="simple">SNL</abbrev> 5.8, <abbrev xmlns:xlink="http://www.w3.org/1999/xlink" xlink:title="nostril to eye length" id="ABBRID0EIEAI" xlink:type="simple">NEL</abbrev> 4.5, <abbrev xmlns:xlink="http://www.w3.org/1999/xlink" xlink:title="neck diameter" id="ABBRID0ELEAI" xlink:type="simple">ND</abbrev> 72, <abbrev xmlns:xlink="http://www.w3.org/1999/xlink" xlink:title="greatest body diameter" id="ABBRID0EOEAI" xlink:type="simple">GBD</abbrev> 107, <abbrev xmlns:xlink="http://www.w3.org/1999/xlink" xlink:title="number of supralabials" id="ABBRID0EREAI" xlink:type="simple">NSL</abbrev> 9, <abbrev xmlns:xlink="http://www.w3.org/1999/xlink" xlink:title="number of scale rows on the neck" id="ABBRID0EUEAI" xlink:type="simple">NSR</abbrev> 28, <abbrev xmlns:xlink="http://www.w3.org/1999/xlink" xlink:title="number of scale rows on the body" id="ABBRID0EXEAI" xlink:type="simple">BSR</abbrev> 33, <abbrev xmlns:xlink="http://www.w3.org/1999/xlink" xlink:title="number of ventrals" id="ABBRID0E1EAI" xlink:type="simple">NV</abbrev> 147, <abbrev xmlns:xlink="http://www.w3.org/1999/xlink" xlink:title="number of bands" id="ABBRID0E4EAI" xlink:type="simple">NB</abbrev> 50; (ZMSBUK.HD.15), <abbrev xmlns:xlink="http://www.w3.org/1999/xlink" xlink:title="total length" id="ABBRID0EAFAI" xlink:type="simple">TL</abbrev> 1008, <abbrev xmlns:xlink="http://www.w3.org/1999/xlink" xlink:title="snout-vent length" id="ABBRID0EDFAI" xlink:type="simple">SVL</abbrev> 910, <abbrev xmlns:xlink="http://www.w3.org/1999/xlink" xlink:title="head length" id="ABBRID0EGFAI" xlink:type="simple">HL</abbrev> 34.2, <abbrev xmlns:xlink="http://www.w3.org/1999/xlink" xlink:title="head width" id="ABBRID0EJFAI" xlink:type="simple">HW</abbrev> 19.2, <abbrev xmlns:xlink="http://www.w3.org/1999/xlink" xlink:title="gap length" id="ABBRID0EMFAI" xlink:type="simple">GL</abbrev> 23.9, <abbrev xmlns:xlink="http://www.w3.org/1999/xlink" xlink:title="snout to nostril length" id="ABBRID0EPFAI" xlink:type="simple">SNL</abbrev> 6.6, <abbrev xmlns:xlink="http://www.w3.org/1999/xlink" xlink:title="nostril to eye length" id="ABBRID0ESFAI" xlink:type="simple">NEL</abbrev> 5, <abbrev xmlns:xlink="http://www.w3.org/1999/xlink" xlink:title="neck diameter" id="ABBRID0EVFAI" xlink:type="simple">ND</abbrev> 80, <abbrev xmlns:xlink="http://www.w3.org/1999/xlink" xlink:title="greatest body diameter" id="ABBRID0EYFAI" xlink:type="simple">GBD</abbrev> 125, <abbrev xmlns:xlink="http://www.w3.org/1999/xlink" xlink:title="number of supralabials" id="ABBRID0E2FAI" xlink:type="simple">NSL</abbrev> 8, <abbrev xmlns:xlink="http://www.w3.org/1999/xlink" xlink:title="number of scale rows on the neck" id="ABBRID0E5FAI" xlink:type="simple">NSR</abbrev> 31, <abbrev xmlns:xlink="http://www.w3.org/1999/xlink" xlink:title="number of scale rows on the body" id="ABBRID0EBGAI" xlink:type="simple">BSR</abbrev> 39, <abbrev xmlns:xlink="http://www.w3.org/1999/xlink" xlink:title="number of ventrals" id="ABBRID0EEGAI" xlink:type="simple">NV</abbrev> 185, <abbrev xmlns:xlink="http://www.w3.org/1999/xlink" xlink:title="number of bands" id="ABBRID0EHGAI" xlink:type="simple">NB</abbrev> 55; (ZMSBUK.HD.17), <abbrev xmlns:xlink="http://www.w3.org/1999/xlink" xlink:title="total length" id="ABBRID0EKGAI" xlink:type="simple">TL</abbrev> 869, <abbrev xmlns:xlink="http://www.w3.org/1999/xlink" xlink:title="snout-vent length" id="ABBRID0ENGAI" xlink:type="simple">SVL</abbrev> 781, <abbrev xmlns:xlink="http://www.w3.org/1999/xlink" xlink:title="head length" id="ABBRID0EQGAI" xlink:type="simple">HL</abbrev> 28.7, <abbrev xmlns:xlink="http://www.w3.org/1999/xlink" xlink:title="head width" id="ABBRID0ETGAI" xlink:type="simple">HW</abbrev> 15.8, <abbrev xmlns:xlink="http://www.w3.org/1999/xlink" xlink:title="gap length" id="ABBRID0EWGAI" xlink:type="simple">GL</abbrev> 20.7, <abbrev xmlns:xlink="http://www.w3.org/1999/xlink" xlink:title="snout to nostril length" id="ABBRID0EZGAI" xlink:type="simple">SNL</abbrev> 6, <abbrev xmlns:xlink="http://www.w3.org/1999/xlink" xlink:title="nostril to eye length" id="ABBRID0E3GAI" xlink:type="simple">NEL</abbrev> 4.3, <abbrev xmlns:xlink="http://www.w3.org/1999/xlink" xlink:title="neck diameter" id="ABBRID0E6GAI" xlink:type="simple">ND</abbrev> 61, <abbrev xmlns:xlink="http://www.w3.org/1999/xlink" xlink:title="greatest body diameter" id="ABBRID0ECHAI" xlink:type="simple">GBD</abbrev> 75, <abbrev xmlns:xlink="http://www.w3.org/1999/xlink" xlink:title="number of supralabials" id="ABBRID0EFHAI" xlink:type="simple">NSL</abbrev> 7, <abbrev xmlns:xlink="http://www.w3.org/1999/xlink" xlink:title="number of scale rows on the neck" id="ABBRID0EIHAI" xlink:type="simple">NSR</abbrev> 24, <abbrev xmlns:xlink="http://www.w3.org/1999/xlink" xlink:title="number of scale rows on the body" id="ABBRID0ELHAI" xlink:type="simple">BSR</abbrev> 36, <abbrev xmlns:xlink="http://www.w3.org/1999/xlink" xlink:title="number of ventrals" id="ABBRID0EOHAI" xlink:type="simple">NV</abbrev> 153, <abbrev xmlns:xlink="http://www.w3.org/1999/xlink" xlink:title="number of bands" id="ABBRID0ERHAI" xlink:type="simple">NB</abbrev> 48; (ZMSBUK.HD.47), <abbrev xmlns:xlink="http://www.w3.org/1999/xlink" xlink:title="total length" id="ABBRID0EUHAI" xlink:type="simple">TL</abbrev> 797, <abbrev xmlns:xlink="http://www.w3.org/1999/xlink" xlink:title="snout-vent length" id="ABBRID0EXHAI" xlink:type="simple">SVL</abbrev> 716, <abbrev xmlns:xlink="http://www.w3.org/1999/xlink" xlink:title="head length" id="ABBRID0E1HAI" xlink:type="simple">HL</abbrev> 30.5, <abbrev xmlns:xlink="http://www.w3.org/1999/xlink" xlink:title="head width" id="ABBRID0E4HAI" xlink:type="simple">HW</abbrev> 16.9, <abbrev xmlns:xlink="http://www.w3.org/1999/xlink" xlink:title="gap length" id="ABBRID0EAIAI" xlink:type="simple">GL</abbrev> 19.7, <abbrev xmlns:xlink="http://www.w3.org/1999/xlink" xlink:title="snout to nostril length" id="ABBRID0EDIAI" xlink:type="simple">SNL</abbrev> 5.6, <abbrev xmlns:xlink="http://www.w3.org/1999/xlink" xlink:title="nostril to eye length" id="ABBRID0EGIAI" xlink:type="simple">NEL</abbrev> 4.6, <abbrev xmlns:xlink="http://www.w3.org/1999/xlink" xlink:title="neck diameter" id="ABBRID0EJIAI" xlink:type="simple">ND</abbrev> 50, <abbrev xmlns:xlink="http://www.w3.org/1999/xlink" xlink:title="greatest body diameter" id="ABBRID0EMIAI" xlink:type="simple">GBD</abbrev> 62, <abbrev xmlns:xlink="http://www.w3.org/1999/xlink" xlink:title="number of supralabials" id="ABBRID0EPIAI" xlink:type="simple">NSL</abbrev> 8, <abbrev xmlns:xlink="http://www.w3.org/1999/xlink" xlink:title="number of scale rows on the neck" id="ABBRID0ESIAI" xlink:type="simple">NSR</abbrev> 30, <abbrev xmlns:xlink="http://www.w3.org/1999/xlink" xlink:title="number of scale rows on the body" id="ABBRID0EVIAI" xlink:type="simple">BSR</abbrev> 37, <abbrev xmlns:xlink="http://www.w3.org/1999/xlink" xlink:title="number of ventrals" id="ABBRID0EYIAI" xlink:type="simple">NV</abbrev> 158, <abbrev xmlns:xlink="http://www.w3.org/1999/xlink" xlink:title="number of bands" id="ABBRID0E2IAI" xlink:type="simple">NB</abbrev> 45; (ZMSBUK.HD.48), <abbrev xmlns:xlink="http://www.w3.org/1999/xlink" xlink:title="total length" id="ABBRID0E5IAI" xlink:type="simple">TL</abbrev> 716, <abbrev xmlns:xlink="http://www.w3.org/1999/xlink" xlink:title="snout-vent length" id="ABBRID0EBJAI" xlink:type="simple">SVL</abbrev> 642, <abbrev xmlns:xlink="http://www.w3.org/1999/xlink" xlink:title="head length" id="ABBRID0EEJAI" xlink:type="simple">HL</abbrev> 28.4, <abbrev xmlns:xlink="http://www.w3.org/1999/xlink" xlink:title="head width" id="ABBRID0EHJAI" xlink:type="simple">HW</abbrev> 14.8, <abbrev xmlns:xlink="http://www.w3.org/1999/xlink" xlink:title="gap length" id="ABBRID0EKJAI" xlink:type="simple">GL</abbrev> 18.4, <abbrev xmlns:xlink="http://www.w3.org/1999/xlink" xlink:title="snout to nostril length" id="ABBRID0ENJAI" xlink:type="simple">SNL</abbrev> 4.3, <abbrev xmlns:xlink="http://www.w3.org/1999/xlink" xlink:title="nostril to eye length" id="ABBRID0EQJAI" xlink:type="simple">NEL</abbrev> 4.2, <abbrev xmlns:xlink="http://www.w3.org/1999/xlink" xlink:title="neck diameter" id="ABBRID0ETJAI" xlink:type="simple">ND</abbrev> 55, <abbrev xmlns:xlink="http://www.w3.org/1999/xlink" xlink:title="greatest body diameter" id="ABBRID0EWJAI" xlink:type="simple">GBD</abbrev> 85, <abbrev xmlns:xlink="http://www.w3.org/1999/xlink" xlink:title="number of supralabials" id="ABBRID0EZJAI" xlink:type="simple">NSL</abbrev> 8, <abbrev xmlns:xlink="http://www.w3.org/1999/xlink" xlink:title="number of scale rows on the neck" id="ABBRID0E3JAI" xlink:type="simple">NSR</abbrev> 33, <abbrev xmlns:xlink="http://www.w3.org/1999/xlink" xlink:title="number of scale rows on the body" id="ABBRID0E6JAI" xlink:type="simple">BSR</abbrev> 43, <abbrev xmlns:xlink="http://www.w3.org/1999/xlink" xlink:title="number of ventrals" id="ABBRID0ECKAI" xlink:type="simple">NV</abbrev> 199, <abbrev xmlns:xlink="http://www.w3.org/1999/xlink" xlink:title="number of bands" id="ABBRID0EFKAI" xlink:type="simple">NB</abbrev> 46], September 2013, collector: M. Rezaie-Atagholipour; 1 specimen, Larak Island [(ZMSBUK.HD.61), <abbrev xmlns:xlink="http://www.w3.org/1999/xlink" xlink:title="total length" id="ABBRID0EIKAI" xlink:type="simple">TL</abbrev> 783, <abbrev xmlns:xlink="http://www.w3.org/1999/xlink" xlink:title="snout-vent length" id="ABBRID0ELKAI" xlink:type="simple">SVL</abbrev> 700, <abbrev xmlns:xlink="http://www.w3.org/1999/xlink" xlink:title="head length" id="ABBRID0EOKAI" xlink:type="simple">HL</abbrev> 28.5, <abbrev xmlns:xlink="http://www.w3.org/1999/xlink" xlink:title="head width" id="ABBRID0ERKAI" xlink:type="simple">HW</abbrev> 15.3, <abbrev xmlns:xlink="http://www.w3.org/1999/xlink" xlink:title="gap length" id="ABBRID0EUKAI" xlink:type="simple">GL</abbrev> 20.3, <abbrev xmlns:xlink="http://www.w3.org/1999/xlink" xlink:title="snout to nostril length" id="ABBRID0EXKAI" xlink:type="simple">SNL</abbrev> 5, <abbrev xmlns:xlink="http://www.w3.org/1999/xlink" xlink:title="nostril to eye length" id="ABBRID0E1KAI" xlink:type="simple">NEL</abbrev> 4.7, <abbrev xmlns:xlink="http://www.w3.org/1999/xlink" xlink:title="neck diameter" id="ABBRID0E4KAI" xlink:type="simple">ND</abbrev> 62, <abbrev xmlns:xlink="http://www.w3.org/1999/xlink" xlink:title="greatest body diameter" id="ABBRID0EALAI" xlink:type="simple">GBD</abbrev> 95, <abbrev xmlns:xlink="http://www.w3.org/1999/xlink" xlink:title="number of supralabials" id="ABBRID0EDLAI" xlink:type="simple">NSL</abbrev> 8, <abbrev xmlns:xlink="http://www.w3.org/1999/xlink" xlink:title="number of scale rows on the neck" id="ABBRID0EGLAI" xlink:type="simple">NSR</abbrev> 32, <abbrev xmlns:xlink="http://www.w3.org/1999/xlink" xlink:title="number of scale rows on the body" id="ABBRID0EJLAI" xlink:type="simple">BSR</abbrev> 42, <abbrev xmlns:xlink="http://www.w3.org/1999/xlink" xlink:title="number of ventrals" id="ABBRID0EMLAI" xlink:type="simple">NV</abbrev> 200, <abbrev xmlns:xlink="http://www.w3.org/1999/xlink" xlink:title="number of bands" id="ABBRID0EPLAI" xlink:type="simple">NB</abbrev> 51], February 2014, collector: M. Ghavasi.</p><p>
                <bold>Gulf of Oman</bold>: 6 specimens, Beris and Pasa-Bandar, depth 20–40m [(ZMSBUK.HD.8), <abbrev xmlns:xlink="http://www.w3.org/1999/xlink" xlink:title="total length" id="ABBRID0EWLAI" xlink:type="simple">TL</abbrev> 855, <abbrev xmlns:xlink="http://www.w3.org/1999/xlink" xlink:title="snout-vent length" id="ABBRID0EZLAI" xlink:type="simple">SVL</abbrev> 772, <abbrev xmlns:xlink="http://www.w3.org/1999/xlink" xlink:title="head length" id="ABBRID0E3LAI" xlink:type="simple">HL</abbrev> 34.1, <abbrev xmlns:xlink="http://www.w3.org/1999/xlink" xlink:title="head width" id="ABBRID0E6LAI" xlink:type="simple">HW</abbrev> 21.6, <abbrev xmlns:xlink="http://www.w3.org/1999/xlink" xlink:title="gap length" id="ABBRID0ECMAI" xlink:type="simple">GL</abbrev> 21.5, <abbrev xmlns:xlink="http://www.w3.org/1999/xlink" xlink:title="snout to nostril length" id="ABBRID0EFMAI" xlink:type="simple">SNL</abbrev> 5.43, <abbrev xmlns:xlink="http://www.w3.org/1999/xlink" xlink:title="nostril to eye length" id="ABBRID0EIMAI" xlink:type="simple">NEL</abbrev> 4.91, <abbrev xmlns:xlink="http://www.w3.org/1999/xlink" xlink:title="neck diameter" id="ABBRID0ELMAI" xlink:type="simple">ND</abbrev> 70, <abbrev xmlns:xlink="http://www.w3.org/1999/xlink" xlink:title="greatest body diameter" id="ABBRID0EOMAI" xlink:type="simple">GBD</abbrev> 93, <abbrev xmlns:xlink="http://www.w3.org/1999/xlink" xlink:title="number of supralabials" id="ABBRID0ERMAI" xlink:type="simple">NSL</abbrev> 7, <abbrev xmlns:xlink="http://www.w3.org/1999/xlink" xlink:title="number of scale rows on the neck" id="ABBRID0EUMAI" xlink:type="simple">NSR</abbrev> 28, <abbrev xmlns:xlink="http://www.w3.org/1999/xlink" xlink:title="number of scale rows on the body" id="ABBRID0EXMAI" xlink:type="simple">BSR</abbrev> 34, <abbrev xmlns:xlink="http://www.w3.org/1999/xlink" xlink:title="number of ventrals" id="ABBRID0E1MAI" xlink:type="simple">NV</abbrev> 158; (ZMSBUK.HD.18), <abbrev xmlns:xlink="http://www.w3.org/1999/xlink" xlink:title="total length" id="ABBRID0E4MAI" xlink:type="simple">TL</abbrev> 960, <abbrev xmlns:xlink="http://www.w3.org/1999/xlink" xlink:title="snout-vent length" id="ABBRID0EANAI" xlink:type="simple">SVL</abbrev> 865, <abbrev xmlns:xlink="http://www.w3.org/1999/xlink" xlink:title="head length" id="ABBRID0EDNAI" xlink:type="simple">HL</abbrev> 34, <abbrev xmlns:xlink="http://www.w3.org/1999/xlink" xlink:title="head width" id="ABBRID0EGNAI" xlink:type="simple">HW</abbrev> 16.5, <abbrev xmlns:xlink="http://www.w3.org/1999/xlink" xlink:title="gap length" id="ABBRID0EJNAI" xlink:type="simple">GL</abbrev> 25, <abbrev xmlns:xlink="http://www.w3.org/1999/xlink" xlink:title="snout to nostril length" id="ABBRID0EMNAI" xlink:type="simple">SNL</abbrev> 5.8, <abbrev xmlns:xlink="http://www.w3.org/1999/xlink" xlink:title="nostril to eye length" id="ABBRID0EPNAI" xlink:type="simple">NEL</abbrev> 5.7, <abbrev xmlns:xlink="http://www.w3.org/1999/xlink" xlink:title="neck diameter" id="ABBRID0ESNAI" xlink:type="simple">ND</abbrev> 72, <abbrev xmlns:xlink="http://www.w3.org/1999/xlink" xlink:title="greatest body diameter" id="ABBRID0EVNAI" xlink:type="simple">GBD</abbrev> 115, <abbrev xmlns:xlink="http://www.w3.org/1999/xlink" xlink:title="number of supralabials" id="ABBRID0EYNAI" xlink:type="simple">NSL</abbrev> 7, <abbrev xmlns:xlink="http://www.w3.org/1999/xlink" xlink:title="number of scale rows on the neck" id="ABBRID0E2NAI" xlink:type="simple">NSR</abbrev> 32, <abbrev xmlns:xlink="http://www.w3.org/1999/xlink" xlink:title="number of scale rows on the body" id="ABBRID0E5NAI" xlink:type="simple">BSR</abbrev> 37, <abbrev xmlns:xlink="http://www.w3.org/1999/xlink" xlink:title="number of ventrals" id="ABBRID0EBOAI" xlink:type="simple">NV</abbrev> 157; (ZMSBUK.HD.19), <abbrev xmlns:xlink="http://www.w3.org/1999/xlink" xlink:title="total length" id="ABBRID0EEOAI" xlink:type="simple">TL</abbrev> 825, <abbrev xmlns:xlink="http://www.w3.org/1999/xlink" xlink:title="snout-vent length" id="ABBRID0EHOAI" xlink:type="simple">SVL</abbrev> 753, <abbrev xmlns:xlink="http://www.w3.org/1999/xlink" xlink:title="head length" id="ABBRID0EKOAI" xlink:type="simple">HL</abbrev> 28.9, <abbrev xmlns:xlink="http://www.w3.org/1999/xlink" xlink:title="head width" id="ABBRID0ENOAI" xlink:type="simple">HW</abbrev> 18.1, <abbrev xmlns:xlink="http://www.w3.org/1999/xlink" xlink:title="gap length" id="ABBRID0EQOAI" xlink:type="simple">GL</abbrev> 19.2, <abbrev xmlns:xlink="http://www.w3.org/1999/xlink" xlink:title="snout to nostril length" id="ABBRID0ETOAI" xlink:type="simple">SNL</abbrev> 4.8, <abbrev xmlns:xlink="http://www.w3.org/1999/xlink" xlink:title="nostril to eye length" id="ABBRID0EWOAI" xlink:type="simple">NEL</abbrev> 4.5, <abbrev xmlns:xlink="http://www.w3.org/1999/xlink" xlink:title="neck diameter" id="ABBRID0EZOAI" xlink:type="simple">ND</abbrev> 58, <abbrev xmlns:xlink="http://www.w3.org/1999/xlink" xlink:title="greatest body diameter" id="ABBRID0E3OAI" xlink:type="simple">GBD</abbrev> 100, <abbrev xmlns:xlink="http://www.w3.org/1999/xlink" xlink:title="number of supralabials" id="ABBRID0E6OAI" xlink:type="simple">NSL</abbrev> 8, <abbrev xmlns:xlink="http://www.w3.org/1999/xlink" xlink:title="number of scale rows on the neck" id="ABBRID0ECPAI" xlink:type="simple">NSR</abbrev> 33, <abbrev xmlns:xlink="http://www.w3.org/1999/xlink" xlink:title="number of scale rows on the body" id="ABBRID0EFPAI" xlink:type="simple">BSR</abbrev> 40, NV201, <abbrev xmlns:xlink="http://www.w3.org/1999/xlink" xlink:title="number of bands" id="ABBRID0EIPAI" xlink:type="simple">NB</abbrev> 47; (ZMSBUK.HD.44), <abbrev xmlns:xlink="http://www.w3.org/1999/xlink" xlink:title="total length" id="ABBRID0ELPAI" xlink:type="simple">TL</abbrev> 1015, <abbrev xmlns:xlink="http://www.w3.org/1999/xlink" xlink:title="snout-vent length" id="ABBRID0EOPAI" xlink:type="simple">SVL</abbrev> 925, <abbrev xmlns:xlink="http://www.w3.org/1999/xlink" xlink:title="head length" id="ABBRID0ERPAI" xlink:type="simple">HL</abbrev> 40.9, <abbrev xmlns:xlink="http://www.w3.org/1999/xlink" xlink:title="head width" id="ABBRID0EUPAI" xlink:type="simple">HW</abbrev> 27.7, <abbrev xmlns:xlink="http://www.w3.org/1999/xlink" xlink:title="gap length" id="ABBRID0EXPAI" xlink:type="simple">GL</abbrev> 25.6, <abbrev xmlns:xlink="http://www.w3.org/1999/xlink" xlink:title="snout to nostril length" id="ABBRID0E1PAI" xlink:type="simple">SNL</abbrev> 6.6, <abbrev xmlns:xlink="http://www.w3.org/1999/xlink" xlink:title="nostril to eye length" id="ABBRID0E4PAI" xlink:type="simple">NEL</abbrev> 5.3, <abbrev xmlns:xlink="http://www.w3.org/1999/xlink" xlink:title="neck diameter" id="ABBRID0EAQAI" xlink:type="simple">ND</abbrev> 73, <abbrev xmlns:xlink="http://www.w3.org/1999/xlink" xlink:title="greatest body diameter" id="ABBRID0EDQAI" xlink:type="simple">GBD</abbrev> 99, <abbrev xmlns:xlink="http://www.w3.org/1999/xlink" xlink:title="number of supralabials" id="ABBRID0EGQAI" xlink:type="simple">NSL</abbrev> 8, <abbrev xmlns:xlink="http://www.w3.org/1999/xlink" xlink:title="number of scale rows on the neck" id="ABBRID0EJQAI" xlink:type="simple">NSR</abbrev> 34, <abbrev xmlns:xlink="http://www.w3.org/1999/xlink" xlink:title="number of scale rows on the body" id="ABBRID0EMQAI" xlink:type="simple">BSR</abbrev> 43, <abbrev xmlns:xlink="http://www.w3.org/1999/xlink" xlink:title="number of ventrals" id="ABBRID0EPQAI" xlink:type="simple">NV</abbrev> 197, <abbrev xmlns:xlink="http://www.w3.org/1999/xlink" xlink:title="number of bands" id="ABBRID0ESQAI" xlink:type="simple">NB</abbrev> 49; (ZMSBUK.HD.57), <abbrev xmlns:xlink="http://www.w3.org/1999/xlink" xlink:title="total length" id="ABBRID0EVQAI" xlink:type="simple">TL</abbrev> 745, <abbrev xmlns:xlink="http://www.w3.org/1999/xlink" xlink:title="snout-vent length" id="ABBRID0EYQAI" xlink:type="simple">SVL</abbrev> 674, <abbrev xmlns:xlink="http://www.w3.org/1999/xlink" xlink:title="head length" id="ABBRID0E2QAI" xlink:type="simple">HL</abbrev> 29.7, <abbrev xmlns:xlink="http://www.w3.org/1999/xlink" xlink:title="head width" id="ABBRID0E5QAI" xlink:type="simple">HW</abbrev> 17.6, <abbrev xmlns:xlink="http://www.w3.org/1999/xlink" xlink:title="gap length" id="ABBRID0EBRAI" xlink:type="simple">GL</abbrev> 20.3, <abbrev xmlns:xlink="http://www.w3.org/1999/xlink" xlink:title="snout to nostril length" id="ABBRID0EERAI" xlink:type="simple">SNL</abbrev> 3.9, <abbrev xmlns:xlink="http://www.w3.org/1999/xlink" xlink:title="nostril to eye length" id="ABBRID0EHRAI" xlink:type="simple">NEL</abbrev> 3.6, <abbrev xmlns:xlink="http://www.w3.org/1999/xlink" xlink:title="neck diameter" id="ABBRID0EKRAI" xlink:type="simple">ND</abbrev> 57, <abbrev xmlns:xlink="http://www.w3.org/1999/xlink" xlink:title="greatest body diameter" id="ABBRID0ENRAI" xlink:type="simple">GBD</abbrev> 85, <abbrev xmlns:xlink="http://www.w3.org/1999/xlink" xlink:title="number of supralabials" id="ABBRID0EQRAI" xlink:type="simple">NSL</abbrev> 7, <abbrev xmlns:xlink="http://www.w3.org/1999/xlink" xlink:title="number of scale rows on the neck" id="ABBRID0ETRAI" xlink:type="simple">NSR</abbrev> 33, <abbrev xmlns:xlink="http://www.w3.org/1999/xlink" xlink:title="number of scale rows on the body" id="ABBRID0EWRAI" xlink:type="simple">BSR</abbrev> 38, <abbrev xmlns:xlink="http://www.w3.org/1999/xlink" xlink:title="number of ventrals" id="ABBRID0EZRAI" xlink:type="simple">NV</abbrev> 185, <abbrev xmlns:xlink="http://www.w3.org/1999/xlink" xlink:title="number of bands" id="ABBRID0E3RAI" xlink:type="simple">NB</abbrev> 50; (ZMSBUK.HD.60), <abbrev xmlns:xlink="http://www.w3.org/1999/xlink" xlink:title="total length" id="ABBRID0E6RAI" xlink:type="simple">TL</abbrev> 965, <abbrev xmlns:xlink="http://www.w3.org/1999/xlink" xlink:title="snout-vent length" id="ABBRID0ECSAI" xlink:type="simple">SVL</abbrev> 872, <abbrev xmlns:xlink="http://www.w3.org/1999/xlink" xlink:title="head length" id="ABBRID0EFSAI" xlink:type="simple">HL</abbrev> 32.7, <abbrev xmlns:xlink="http://www.w3.org/1999/xlink" xlink:title="head width" id="ABBRID0EISAI" xlink:type="simple">HW</abbrev> 18.1, <abbrev xmlns:xlink="http://www.w3.org/1999/xlink" xlink:title="gap length" id="ABBRID0ELSAI" xlink:type="simple">GL</abbrev> 23.4, <abbrev xmlns:xlink="http://www.w3.org/1999/xlink" xlink:title="snout to nostril length" id="ABBRID0EOSAI" xlink:type="simple">SNL</abbrev> 5.6, <abbrev xmlns:xlink="http://www.w3.org/1999/xlink" xlink:title="nostril to eye length" id="ABBRID0ERSAI" xlink:type="simple">NEL</abbrev> 5.5, <abbrev xmlns:xlink="http://www.w3.org/1999/xlink" xlink:title="neck diameter" id="ABBRID0EUSAI" xlink:type="simple">ND</abbrev> 65, <abbrev xmlns:xlink="http://www.w3.org/1999/xlink" xlink:title="greatest body diameter" id="ABBRID0EXSAI" xlink:type="simple">GBD</abbrev> 117, <abbrev xmlns:xlink="http://www.w3.org/1999/xlink" xlink:title="number of supralabials" id="ABBRID0E1SAI" xlink:type="simple">NSL</abbrev> 8, NSR31, <abbrev xmlns:xlink="http://www.w3.org/1999/xlink" xlink:title="number of scale rows on the body" id="ABBRID0E4SAI" xlink:type="simple">BSR</abbrev> 39, <abbrev xmlns:xlink="http://www.w3.org/1999/xlink" xlink:title="number of ventrals" id="ABBRID0EATAI" xlink:type="simple">NV</abbrev> 174, <abbrev xmlns:xlink="http://www.w3.org/1999/xlink" xlink:title="number of bands" id="ABBRID0EDTAI" xlink:type="simple">NB</abbrev> 51], August 2013, collector: M. Rezaie-Atagholipour.</p></tp:treatment-sec><tp:treatment-sec sec-type="diagnosis" id="SECID0EGTAI"><title>Diagnosis.</title><p>Head large (Figure <xref ref-type="fig" rid="F11">11</xref>); tip of rostral markedly tridentate (Figures <xref ref-type="fig" rid="F2">2c</xref>, <xref ref-type="fig" rid="F3">3c</xref>); parietals divided into small shields (Figures <xref ref-type="fig" rid="F10">10b</xref>, <xref ref-type="fig" rid="F11">11d–f</xref>); 7–9 supralabials, second contacts with prefrontal (Figure <xref ref-type="fig" rid="F10">10</xref>), third and fourth or only fourth touch eye; body short and stout (Figure <xref ref-type="fig" rid="F11">11j–l</xref>); 147–201 medium size ventrals, distinguishable from the adjacent scales (Figure <xref ref-type="fig" rid="F4">4b</xref>), larger anteriorly than posteriorly; ventrals on anterior part of body more or less hexagonal in shape, less than half width of body; 28–38 scale rows on neck and 32–43 on body [27–31 and 32–38 (<xref ref-type="bibr" rid="B75">Volsøe 1939</xref>)].</p><!--PageBreak--><!--PageBreak--></tp:treatment-sec><tp:treatment-sec sec-type="Coloration" id="SECID0ESUAI"><title>Coloration.</title><p>Three color patterns observed in this study: 1- usually gray dorsally, gray-whitish ventrally with pale gray dorsal bands (Figures <xref ref-type="fig" rid="F11">11a, d, g, j</xref>); 2- rarely yellowish body with blackish dorsal bands (Figure <xref ref-type="fig" rid="F11">11c, f, i, l</xref>); 3- rarely black-grayish body with black dorsal bands (Figure <xref ref-type="fig" rid="F11">11b, e, h, k</xref>); 39–55 dorsal bands in all three types usually fused laterally, zigzag in form; tip of tail usually black.</p></tp:treatment-sec><tp:treatment-sec sec-type="description" id="SECID0EEVAI"><title>Size.</title><p>Mean <abbrev xmlns:xlink="http://www.w3.org/1999/xlink" xlink:title="total length" id="ABBRID0EKVAI" xlink:type="simple">TL</abbrev> 716 mm, maximum 1015 mm (n = 15); [n = 12, mean <abbrev xmlns:xlink="http://www.w3.org/1999/xlink" xlink:title="total length" id="ABBRID0ENVAI" xlink:type="simple">TL</abbrev> 606 mm, maximum <abbrev xmlns:xlink="http://www.w3.org/1999/xlink" xlink:title="total length" id="ABBRID0EQVAI" xlink:type="simple">TL</abbrev> 860 mm (<xref ref-type="bibr" rid="B75">Volsøe 1939</xref>)].</p></tp:treatment-sec><tp:treatment-sec sec-type="distribution" id="SECID0EXVAI"><title>General distribution.</title><p>Indo- West Pacific, from the Persian Gulf to Australia (<xref ref-type="bibr" rid="B13">David and Ineich 1999</xref>).</p></tp:treatment-sec><tp:treatment-sec sec-type="IUCN Red List Category" id="SECID0EBWAI"><title>IUCN Red List Category.</title><p>Least concern (<xref ref-type="bibr" rid="B31">IUCN 2016</xref>).</p></tp:treatment-sec><tp:treatment-sec sec-type="remarks" id="SECID0ELWAI"><title>Remarks.</title><p>In the Persian Gulf and Gulf of Oman, <italic><tp:taxon-name><tp:taxon-name-part taxon-name-part-type="genus">Hydrophis</tp:taxon-name-part> <tp:taxon-name-part taxon-name-part-type="species">curtus</tp:taxon-name-part></tp:taxon-name></italic> may be roughly confused with <italic><tp:taxon-name><tp:taxon-name-part taxon-name-part-type="genus">Hydrophis</tp:taxon-name-part> <tp:taxon-name-part taxon-name-part-type="species">ornatus</tp:taxon-name-part></tp:taxon-name></italic> at a glance. <italic><tp:taxon-name><tp:taxon-name-part taxon-name-part-type="genus">Hydrophis</tp:taxon-name-part> <tp:taxon-name-part taxon-name-part-type="species">curtus</tp:taxon-name-part></tp:taxon-name></italic> however can be quickly distinguished from <italic><tp:taxon-name><tp:taxon-name-part taxon-name-part-type="genus">Hydrophis</tp:taxon-name-part> <tp:taxon-name-part taxon-name-part-type="species">ornatus</tp:taxon-name-part></tp:taxon-name></italic> by having parietals divided into small shields and laterally fused dorsal bands, zigzag in form, versus clearly distinguishable dorsal bands in <italic><tp:taxon-name><tp:taxon-name-part taxon-name-part-type="genus">Hydrophis</tp:taxon-name-part> <tp:taxon-name-part taxon-name-part-type="species">ornatus</tp:taxon-name-part></tp:taxon-name></italic>. <xref ref-type="bibr" rid="B75">Volsøe (1939)</xref> mentioned that <italic><tp:taxon-name><tp:taxon-name-part taxon-name-part-type="genus">Hydrophis</tp:taxon-name-part> <tp:taxon-name-part taxon-name-part-type="species">curtus</tp:taxon-name-part></tp:taxon-name></italic> is one of the most abundant sea snakes in the Iranian coastal waters of the eastern Persian Gulf. Our results show that it is abundant in the western part of the Iranian Persian Gulf (Bushehr Province) as well. <italic><tp:taxon-name><tp:taxon-name-part taxon-name-part-type="genus">Hydrophis</tp:taxon-name-part> <tp:taxon-name-part taxon-name-part-type="species">curtus</tp:taxon-name-part></tp:taxon-name></italic> is a diet generalist, known to prey on fish belonging to 33 families, cuttlefish and amphipods (<xref ref-type="bibr" rid="B53">Rezaie-Atagholipour 2012</xref>).</p></tp:treatment-sec><tp:treatment-sec><!--Section generated to contain objects referenced in tp:taxon-treatment.--><fig id="F3" position="float" orientation="portrait"><label>Figure 3.</label><caption><p>Rostrals and mentals of sea snakes of the genus <italic><tp:taxon-name><tp:taxon-name-part taxon-name-part-type="genus">Hydrophis</tp:taxon-name-part></tp:taxon-name></italic> in the Persian Gulf and Gulf of Oman: <bold>a</bold> tip of rostral decurved, pointed and beaked shaped, mental narrow, elongate and dagger-shaped (<italic><tp:taxon-name><tp:taxon-name-part taxon-name-part-type="genus">Hydrophis</tp:taxon-name-part> <tp:taxon-name-part taxon-name-part-type="species">schistosus</tp:taxon-name-part></tp:taxon-name></italic>) <bold>b</bold> and <bold>c</bold> tip of rostral markedly tridentate, mental short and triangulate (<italic><tp:taxon-name><tp:taxon-name-part taxon-name-part-type="genus">Hydrophis</tp:taxon-name-part> <tp:taxon-name-part taxon-name-part-type="species">viperinus</tp:taxon-name-part></tp:taxon-name></italic> and <italic><tp:taxon-name><tp:taxon-name-part taxon-name-part-type="genus">Hydrophis</tp:taxon-name-part> <tp:taxon-name-part taxon-name-part-type="species">curtus</tp:taxon-name-part></tp:taxon-name></italic>, respectively) <bold>d</bold> tip of rostral markedly unidentate, mental short and triangulate (<italic><tp:taxon-name><tp:taxon-name-part taxon-name-part-type="genus">Hydrophis</tp:taxon-name-part> <tp:taxon-name-part taxon-name-part-type="species">ornatus</tp:taxon-name-part></tp:taxon-name></italic>) <bold>e–h</bold> tip of rostral slightly unidentate, mental short and triangulate (<italic><tp:taxon-name><tp:taxon-name-part taxon-name-part-type="genus">Hydrophis</tp:taxon-name-part> <tp:taxon-name-part taxon-name-part-type="species">ornatus</tp:taxon-name-part></tp:taxon-name></italic>, <italic><tp:taxon-name><tp:taxon-name-part taxon-name-part-type="genus">Hydrophis</tp:taxon-name-part> <tp:taxon-name-part taxon-name-part-type="species">spiralis</tp:taxon-name-part></tp:taxon-name></italic>, <italic><tp:taxon-name><tp:taxon-name-part taxon-name-part-type="genus">Hydrophis</tp:taxon-name-part> <tp:taxon-name-part taxon-name-part-type="species">cyanocinctus</tp:taxon-name-part></tp:taxon-name></italic> and <italic><tp:taxon-name><tp:taxon-name-part taxon-name-part-type="genus">Hydrophis</tp:taxon-name-part> <tp:taxon-name-part taxon-name-part-type="species">platurus</tp:taxon-name-part></tp:taxon-name></italic>, respectively).</p></caption><graphic xmlns:xlink="http://www.w3.org/1999/xlink" xlink:href="zookeys-622-129-g003.jpg" position="float" orientation="portrait" xlink:type="simple" id="oo_105601.jpg"/></fig><fig id="F4" position="float" orientation="portrait"><label>Figure 4.</label><caption><p>Various shapes of ventrals on the mid-body of sea snakes of the genus <italic><tp:taxon-name><tp:taxon-name-part taxon-name-part-type="genus">Hydrophis</tp:taxon-name-part></tp:taxon-name></italic> in the Persian Gulf and Gulf of Oman: <bold>a</bold> wide and enlarged, more or less rectangular in shape (<italic><tp:taxon-name><tp:taxon-name-part taxon-name-part-type="genus">Hydrophis</tp:taxon-name-part> <tp:taxon-name-part taxon-name-part-type="species">viperinus</tp:taxon-name-part></tp:taxon-name></italic>) <bold>b</bold> medium size, distinguishable from the adjacent scales, more or less hexagonal in shape (<italic><tp:taxon-name><tp:taxon-name-part taxon-name-part-type="genus">Hydrophis</tp:taxon-name-part> <tp:taxon-name-part taxon-name-part-type="species">curtus</tp:taxon-name-part></tp:taxon-name></italic>) <bold>c</bold> and <bold>d</bold> small and slightly distinguishable from adjacent scales (<italic><tp:taxon-name><tp:taxon-name-part taxon-name-part-type="genus">Hydrophis</tp:taxon-name-part> <tp:taxon-name-part taxon-name-part-type="species">ornatus</tp:taxon-name-part></tp:taxon-name></italic> and <italic><tp:taxon-name><tp:taxon-name-part taxon-name-part-type="genus">Hydrophis</tp:taxon-name-part> <tp:taxon-name-part taxon-name-part-type="species">lapemoides</tp:taxon-name-part></tp:taxon-name></italic>, respectively) <bold>e</bold> and <bold>f</bold> small and more or less indistinguishable from adjacent scales (<italic><tp:taxon-name><tp:taxon-name-part taxon-name-part-type="genus">Hydrophis</tp:taxon-name-part> <tp:taxon-name-part taxon-name-part-type="species">schistosus</tp:taxon-name-part></tp:taxon-name></italic> and <italic><tp:taxon-name><tp:taxon-name-part taxon-name-part-type="genus">Hydrophis</tp:taxon-name-part> <tp:taxon-name-part taxon-name-part-type="species">platurus</tp:taxon-name-part></tp:taxon-name></italic>, respectively).</p></caption><graphic xmlns:xlink="http://www.w3.org/1999/xlink" xlink:href="zookeys-622-129-g004.jpg" position="float" orientation="portrait" xlink:type="simple" id="oo_105602.jpg"/></fig><fig id="F10" position="float" orientation="portrait"><label>Figure 10.</label><caption><p>Head of <italic><tp:taxon-name><tp:taxon-name-part taxon-name-part-type="genus">Hydrophis</tp:taxon-name-part> <tp:taxon-name-part taxon-name-part-type="species">curtus</tp:taxon-name-part></tp:taxon-name></italic>: <bold>a</bold> lateral view <bold>b</bold> dorsal view.</p></caption><graphic xmlns:xlink="http://www.w3.org/1999/xlink" xlink:href="zookeys-622-129-g010.jpg" position="float" orientation="portrait" xlink:type="simple" id="oo_105609.jpg"/></fig><fig id="F11" position="float" orientation="portrait"><label>Figure 11.</label><caption><p>
          <italic><tp:taxon-name><tp:taxon-name-part taxon-name-part-type="genus">Hydrophis</tp:taxon-name-part> <tp:taxon-name-part taxon-name-part-type="species">curtus</tp:taxon-name-part></tp:taxon-name></italic>: <bold>a, b, c</bold> lateral view <bold>d, e, f</bold> dorsal view <bold>g, h, i</bold> ventral view of head; and <bold>j, k, l</bold> body of a typical gray specimen, a rare black specimen and a rare yellow specimen, respectively.</p></caption><graphic xmlns:xlink="http://www.w3.org/1999/xlink" xlink:href="zookeys-622-129-g011.jpg" position="float" orientation="portrait" xlink:type="simple" id="oo_105610.jpg"/></fig><fig id="F2" position="float" orientation="portrait"><label>Figure 2.</label><caption><p>Various shapes of rostrals of sea snakes of the genus <italic><tp:taxon-name><tp:taxon-name-part taxon-name-part-type="genus">Hydrophis</tp:taxon-name-part></tp:taxon-name></italic> in the Persian Gulf and Gulf of Oman: <bold>a</bold> tip of rostral decurved and pointed (beaked-shaped) <bold>b</bold> and <bold>c</bold> tip of rostral tridentate <bold>d</bold> tip of rostral unidentate.</p></caption><graphic xmlns:xlink="http://www.w3.org/1999/xlink" xlink:href="zookeys-622-129-g002.jpg" position="float" orientation="portrait" xlink:type="simple" id="oo_105600.jpg"/></fig></tp:treatment-sec><ref-list><ref id="B79"><mixed-citation xmlns:xlink="http://www.w3.org/1999/xlink" xlink:type="simple">
          <person-group><name name-style="western"><surname>Werner</surname><given-names>F</given-names></name></person-group> (<year>1895</year>) <article-title>Über eine sammlung von Reptilien aus Persien, Mesopotamien und Arabien.</article-title> <source>Verhandlungen der Zoologisch-Botanischen Gesellschaft in Wien</source> <volume>45</volume>: <fpage>13</fpage>–<lpage>20</lpage>. doi: <ext-link xlink:type="simple" ext-link-type="doi" xlink:href="10.5962/bhl.part.26910">10.5962/bhl.part.26910</ext-link></mixed-citation></ref><ref id="B68"><mixed-citation xmlns:xlink="http://www.w3.org/1999/xlink" xlink:type="simple">
          <person-group><name name-style="western"><surname>Smith</surname><given-names>MA</given-names></name></person-group> (<year>1926</year>) <source>Monograph of the Sea Snakes (<tp:taxon-name><tp:taxon-name-part taxon-name-part-type="family">Hydrophiidae</tp:taxon-name-part></tp:taxon-name>).</source> <publisher-name>Printed by order of the Trustees of the British museum (Natural History)</publisher-name>, <publisher-loc>London</publisher-loc>, <size units="page">130 pp</size>.</mixed-citation></ref><ref id="B34"><mixed-citation xmlns:xlink="http://www.w3.org/1999/xlink" xlink:type="simple">
          <person-group><name name-style="western"><surname>Kennedy</surname><given-names>WP</given-names></name></person-group> (<year>1937</year>) <article-title>Some addition to the fauna of Iraq.</article-title> <source>The Journal of the Bombay Natural History Society</source> <volume>39</volume>(<issue>4</issue>): <fpage>745</fpage>–<lpage>749</lpage>.</mixed-citation></ref><ref id="B75"><mixed-citation xmlns:xlink="http://www.w3.org/1999/xlink" xlink:type="simple">
          <person-group><name name-style="western"><surname>Volsøe</surname><given-names>H</given-names></name></person-group> (<year>1939</year>) <article-title>The sea snakes of the Iranian Gulf and the Gulf of Oman, with a summary of the biology of the sea snakes.</article-title> In: <person-group><name name-style="western"><surname>Jessen</surname><given-names>K</given-names></name><name name-style="western"><surname>Spank</surname><given-names>R</given-names></name></person-group> (<role>Eds</role>) <source>Danish Scientific Investigations in Iran</source>, <issue>Part I</issue>. <publisher-loc>Copenhagen</publisher-loc>, <fpage>9</fpage>–<lpage>45</lpage>.</mixed-citation></ref><ref id="B10"><mixed-citation xmlns:xlink="http://www.w3.org/1999/xlink" xlink:type="simple">
          <person-group><name name-style="western"><surname>Corkill</surname><given-names>NL</given-names></name><name name-style="western"><surname>Cochrane</surname><given-names>JA</given-names></name></person-group> (<year>1965</year>) <article-title>The snakes of the Arabian Peninsula and Socotra.</article-title> <source>The Journal of the Bombay Natural History Society</source> <volume>62</volume>(<issue>3</issue>): <fpage>475</fpage>–<lpage>506</lpage>.</mixed-citation></ref><ref id="B32"><mixed-citation xmlns:xlink="http://www.w3.org/1999/xlink" xlink:type="simple">
          <person-group><name name-style="western"><surname>Joger</surname><given-names>U</given-names></name></person-group> (<year>1984</year>) <source>The venomous snakes of the Near and Middle East. L.R.</source> <publisher-name>Verlag</publisher-name>, <publisher-loc>Wiesbaden</publisher-loc>, <size units="page">115 pp</size>.</mixed-citation></ref><ref id="B39"><mixed-citation xmlns:xlink="http://www.w3.org/1999/xlink" xlink:type="simple">
          <person-group><name name-style="western"><surname>Leviton</surname><given-names>AE</given-names></name><name name-style="western"><surname>Aldrich</surname><given-names>ML</given-names></name></person-group> (<year>1984</year>) <article-title>Introduction: John Anderson (1833–1900) a zoologist in the Victorian period; checklist of the amphibian and reptiles of the Arabian Peninsula; Bibliography of John Anderson.</article-title> In: <person-group><name name-style="western"><surname>Anderson</surname><given-names>J</given-names></name></person-group> (<role>Ed.</role>) <source>Herpetology of Arabia</source>. <publisher-name>Society for the Study of Amphibians and Reptiles</publisher-name>, <page-range>v–xxxv</page-range>.</mixed-citation></ref><ref id="B21"><mixed-citation xmlns:xlink="http://www.w3.org/1999/xlink" xlink:type="simple">
          <person-group><name name-style="western"><surname>Gasperetti</surname><given-names>J</given-names></name></person-group> (<year>1988</year>) <article-title>The snakes of Saudi Arabia.</article-title> In: <person-group><name name-style="western"><surname>Büttiker</surname><given-names>W</given-names></name><name name-style="western"><surname>Krupp</surname><given-names>F</given-names></name></person-group> (<role>Eds</role>) <issue-title>Fauna of Saudi Arabia, vol 9.</issue-title> <source>National Commission for Wildlife Conservation and Development (NCWCD), Riyadh</source>, <fpage>169</fpage>–<lpage>450</lpage>.</mixed-citation></ref><ref id="B41"><mixed-citation xmlns:xlink="http://www.w3.org/1999/xlink" xlink:type="simple">
          <person-group><name name-style="western"><surname>Leviton</surname><given-names>AE</given-names></name><name name-style="western"><surname>Anderson</surname><given-names>SC</given-names></name><name name-style="western"><surname>Adler</surname><given-names>K</given-names></name><name name-style="western"><surname>Minton</surname><given-names>SA</given-names></name></person-group> (<year>1992</year>) <source>Handbook to Middle East amphibians and reptiles.</source> <publisher-name>Athens</publisher-name>, <publisher-loc>Ohio, Society for the Study of Amphibians and Reptiles</publisher-loc>, <size units="page">252 pp</size>.</mixed-citation></ref><ref id="B7"><mixed-citation xmlns:xlink="http://www.w3.org/1999/xlink" xlink:type="simple">
          <person-group><name name-style="western"><surname>Carpenter</surname><given-names>KE</given-names></name><name name-style="western"><surname>Krupp</surname><given-names>F</given-names></name><name name-style="western"><surname>Jones</surname><given-names>DA</given-names></name><name name-style="western"><surname>Zajonz</surname><given-names>U</given-names></name></person-group> (<year>1997</year>) <source>Living marine resources of Kuwait, eastern Saudi Arabia, Bahrain, Qatar, and the United Arab Emirates.</source> <publisher-name>FAO</publisher-name>, <publisher-loc>Rome</publisher-loc>, <size units="page">324 pp</size>.</mixed-citation></ref><ref id="B17"><mixed-citation xmlns:xlink="http://www.w3.org/1999/xlink" xlink:type="simple">
          <person-group><name name-style="western"><surname>Firouz</surname><given-names>E</given-names></name></person-group> (<year>1999</year>) <source>A guide to the fauna of Iran</source>. <publisher-name>Iran University Press</publisher-name>, <publisher-loc>Tehran</publisher-loc>. <comment>[In Persian]</comment></mixed-citation></ref><ref id="B1"><mixed-citation xmlns:xlink="http://www.w3.org/1999/xlink" xlink:type="simple">
          <person-group><name name-style="western"><surname>Baldwin</surname><given-names>R</given-names></name><name name-style="western"><surname>Gardner</surname><given-names>AS</given-names></name></person-group> (<year>2005</year>) <article-title>Marine reptiles.</article-title> In: <person-group><name name-style="western"><surname>Hellyer</surname><given-names>P</given-names></name><name name-style="western"><surname>Aspinall</surname><given-names>S</given-names></name></person-group> (<role>Eds</role>) <issue-title>The Emirates: A Natural History.</issue-title> <source>Trident Press, London</source>, <fpage>242</fpage>–<lpage>251</lpage>.</mixed-citation></ref><ref id="B18"><mixed-citation xmlns:xlink="http://www.w3.org/1999/xlink" xlink:type="simple">
          <person-group><name name-style="western"><surname>Firouz</surname><given-names>E</given-names></name></person-group> (<year>2005</year>) <source>The complete fauna of Iran</source>. <publisher-name>IB Tauris</publisher-name>, <size units="page">352 pp</size>.</mixed-citation></ref><ref id="B70"><mixed-citation xmlns:xlink="http://www.w3.org/1999/xlink" xlink:type="simple">
          <person-group><name name-style="western"><surname>Soorae</surname><given-names>PS</given-names></name><name name-style="western"><surname>Das</surname><given-names>HS</given-names></name><name name-style="western"><surname>Al-Mazrouei</surname><given-names>H</given-names></name></person-group> (<year>2006</year>) <article-title>Records of sea snakes (subfamily <tp:taxon-name><tp:taxon-name-part taxon-name-part-type="subfamily">Hydrophiinae</tp:taxon-name-part></tp:taxon-name>) from the coastal waters of the Abu Dhabi Emirate, United Arab Emirates.</article-title> <source>Zoology in the Middle East</source> <volume>39</volume>(<issue>1</issue>): <fpage>109</fpage>–<lpage>110</lpage>. doi: <ext-link xlink:type="simple" ext-link-type="doi" xlink:href="10.1080/09397140.2006.10638191">10.1080/09397140.2006.10638191</ext-link></mixed-citation></ref><ref id="B52"><mixed-citation xmlns:xlink="http://www.w3.org/1999/xlink" xlink:type="simple">
          <person-group><name name-style="western"><surname>Rastegar-Pouyani</surname><given-names>N</given-names></name><name name-style="western"><surname>Kami</surname><given-names>HJ</given-names></name><name name-style="western"><surname>Rajabizadeh</surname><given-names>M</given-names></name><name name-style="western"><surname>Shafiei</surname><given-names>S</given-names></name><name name-style="western"><surname>Anderson</surname><given-names>SC</given-names></name></person-group> (<year>2008</year>) <article-title>Annotated checklist of amphibians and reptiles of Iran.</article-title> <source>Iranian Journal of Animal Biosystematics</source> <volume>4</volume>(<issue>1</issue>): <fpage>7</fpage>–<lpage>30</lpage>.</mixed-citation></ref><ref id="B58"><mixed-citation xmlns:xlink="http://www.w3.org/1999/xlink" xlink:type="simple">
          <person-group><name name-style="western"><surname>Safaei</surname><given-names>M</given-names></name><name name-style="western"><surname>Esmaili</surname><given-names>H</given-names></name></person-group> (<year>2009</year>) <article-title>Identification and distribution of sea snakes (Serpents: <tp:taxon-name><tp:taxon-name-part taxon-name-part-type="family">Hydrophiidae</tp:taxon-name-part></tp:taxon-name>) in the coastal waters of the Persian Gulf and Gulf of Oman.</article-title> <source>Quarterly of Marine Research</source> <volume>1</volume>(<issue>1</issue>): <fpage>37</fpage>–<lpage>49</lpage>. <comment>[In Persian with an abstract in English]</comment></mixed-citation></ref><ref id="B71"><mixed-citation xmlns:xlink="http://www.w3.org/1999/xlink" xlink:type="simple">
          <person-group><name name-style="western"><surname>Soorae</surname><given-names>PS</given-names></name><name name-style="western"><surname>Al</surname><given-names>Quarqaz M</given-names></name><name name-style="western"><surname>Gardner</surname><given-names>AS</given-names></name></person-group> (<year>2010</year>) <article-title>An overview and checklist of the native and alien herpetofauna of the United Arab Emirates.</article-title> <source>Herpetological Conservation and Biology</source> <volume>5</volume>(<issue>3</issue>): <fpage>529</fpage>–<lpage>536</lpage>.</mixed-citation></ref><ref id="B36"><mixed-citation xmlns:xlink="http://www.w3.org/1999/xlink" xlink:type="simple">
          <person-group><name name-style="western"><surname>Kordi</surname><given-names>M</given-names></name><name name-style="western"><surname>Shabanipour</surname><given-names>N</given-names></name></person-group> (<year>2012</year>) <article-title>Morphological characteristics of short sea snake, <italic><tp:taxon-name><tp:taxon-name-part taxon-name-part-type="genus">Lapemis</tp:taxon-name-part> <tp:taxon-name-part taxon-name-part-type="species">curtus</tp:taxon-name-part></tp:taxon-name></italic> (Shaw 1802), with notes on new identification characteristics.</article-title> <source>Iranian Journal of Animal Biosystematics</source> <volume>8</volume>(<issue>1</issue>): <fpage>71</fpage>–<lpage>74</lpage>.</mixed-citation></ref><ref id="B53"><mixed-citation xmlns:xlink="http://www.w3.org/1999/xlink" xlink:type="simple">
          <person-group><name name-style="western"><surname>Rezaie-Atagholipour</surname><given-names>M</given-names></name></person-group> (<year>2012</year>) <article-title>Diet of short sea snake (<italic><tp:taxon-name><tp:taxon-name-part taxon-name-part-type="genus">Lapemis</tp:taxon-name-part> <tp:taxon-name-part taxon-name-part-type="species">curtus</tp:taxon-name-part></tp:taxon-name></italic>).</article-title> <source>Herpetological Review</source> <volume>43</volume>(<issue>3</issue>): <fpage>494</fpage>.</mixed-citation></ref><ref id="B62"><mixed-citation xmlns:xlink="http://www.w3.org/1999/xlink" xlink:type="simple">
          <person-group><name name-style="western"><surname>Sereshk</surname><given-names>ZH</given-names></name><name name-style="western"><surname>Bakhtiari</surname><given-names>AR</given-names></name></person-group> (<year>2014</year>) <article-title>Distribution patterns of PAHs in different tissues of annulated sea snake (<italic><tp:taxon-name><tp:taxon-name-part taxon-name-part-type="genus">Hydrophis</tp:taxon-name-part> <tp:taxon-name-part taxon-name-part-type="species">cyanocinctus</tp:taxon-name-part></tp:taxon-name></italic>) and short sea snake (<italic><tp:taxon-name><tp:taxon-name-part taxon-name-part-type="genus">Lapemis</tp:taxon-name-part> <tp:taxon-name-part taxon-name-part-type="species">curtus</tp:taxon-name-part></tp:taxon-name></italic>) from the Hara Protected Area on the North Coast of the Persian Gulf, Iran.</article-title> <source>Ecotoxicology and Environmental Safety</source> <volume>109</volume>: <fpage>116</fpage>–<lpage>123</lpage>. doi: <ext-link xlink:type="simple" ext-link-type="doi" xlink:href="10.1016/j.ecoenv.2014.06.004">10.1016/j.ecoenv.2014.06.004</ext-link></mixed-citation></ref><ref id="B63"><mixed-citation xmlns:xlink="http://www.w3.org/1999/xlink" xlink:type="simple">
          <person-group><name name-style="western"><surname>Sereshk</surname><given-names>ZH</given-names></name><name name-style="western"><surname>Bakhtiari</surname><given-names>AR</given-names></name></person-group> (<year>2015</year>) <article-title>Concentrations of trace elements in the kidney, liver, muscle, and skin of short sea snake (<italic><tp:taxon-name><tp:taxon-name-part taxon-name-part-type="genus">Lapemis</tp:taxon-name-part> <tp:taxon-name-part taxon-name-part-type="species">curtus</tp:taxon-name-part></tp:taxon-name></italic>) from the Strait of Hormuz Persian Gulf.</article-title> <source>Environmental Science and Pollution Research</source> <volume>22</volume>(<issue>20</issue>): <fpage>15781</fpage>–<lpage>15787</lpage>. doi: <ext-link xlink:type="simple" ext-link-type="doi" xlink:href="10.1007/s11356-015">10.1007/s11356-015</ext-link> 4631-3</mixed-citation></ref><ref id="B33"><mixed-citation xmlns:xlink="http://www.w3.org/1999/xlink" xlink:type="simple">
          <person-group><name name-style="western"><surname>Kamali</surname><given-names>K</given-names></name></person-group> (<year>2013</year>) <source>A field guide for reptiles and amphibian of Iran.</source> <publisher-name>Iranshenasi</publisher-name>, <publisher-loc>Tehran</publisher-loc>, <size units="page">368 pp</size>. <comment>[In Persian]</comment></mixed-citation></ref><ref id="B57"><mixed-citation xmlns:xlink="http://www.w3.org/1999/xlink" xlink:type="simple">
          <person-group><name name-style="western"><surname>Safaei-Mahroo</surname><given-names>B</given-names></name><name name-style="western"><surname>Ghaffari</surname><given-names>H</given-names></name><name name-style="western"><surname>Fahimi</surname><given-names>H</given-names></name><name name-style="western"><surname>Broomand</surname><given-names>S</given-names></name><name name-style="western"><surname>Yazdanian</surname><given-names>M</given-names></name><name name-style="western"><surname>Najafi-Majd</surname><given-names>L</given-names></name><etal>et al.</etal></person-group> (<year>2015</year>) <article-title>The herpetofauna of Iran: checklist of taxonomy, distribution and conservation status.</article-title> <source>Asian Herpetological Research</source> <volume>6</volume>(<issue>4</issue>): <fpage>257</fpage>–<lpage>290</lpage>. doi: <ext-link xlink:type="simple" ext-link-type="doi" xlink:href="10.16373/j.cnki.ahr.140062">10.16373/j.cnki.ahr.140062</ext-link></mixed-citation></ref><ref id="B13"><mixed-citation xmlns:xlink="http://www.w3.org/1999/xlink" xlink:type="simple">
          <person-group><name name-style="western"><surname>David</surname><given-names>P</given-names></name><name name-style="western"><surname>Ineich</surname><given-names>I</given-names></name></person-group> (<year>1999</year>) <article-title>Les serpents venimeux du monde: systématique et répartition.</article-title> <source>Dumerilia</source> <volume>3</volume>: <fpage>3</fpage>–<lpage>499</lpage>.</mixed-citation></ref><ref id="B31"><mixed-citation xmlns:xlink="http://www.w3.org/1999/xlink" xlink:type="simple">
          <institution xlink:type="simple">IUCN</institution> (<institution xlink:type="simple">International Union for the Conservation of Nature</institution>) (<year>2016</year>) <source>Red List of Threatened Species version 2016-1</source>. <ext-link xlink:type="simple" ext-link-type="uri" xlink:href="http://www.iucnredlist.org">http://www.iucnredlist.org</ext-link> [<date-in-citation>downloaded on August 23, 2016</date-in-citation>]</mixed-citation></ref></ref-list></tp:taxon-treatment>
