# Supplementary material for: Sea snakes (Elapidae, Hydrophiinae) in their westernmost extent: an updated and illustrated checklist and key to the species in the Persian Gulf and Gulf of Oman
Source: Zookeys. 2016 Oct 6;(622):129–64. doi: 10.3897/zookeys.622.9939 (PMC5096412; doi:10.3897/zookeys.622.9939)
Supplement: XML Treatment for Hydrophis platurus [file zookeys.622.9939-treatment4.xml]

<!DOCTYPE tp:taxon-treatment
  PUBLIC "-//TaxonX//DTD Taxonomic Treatment Publishing DTD v0 20100105//EN" "tax-treatment-NSO.dtd">
<tp:taxon-treatment xmlns:tp="http://www.plazi.org/taxpub"><tp:treatment-meta><kwd-group><label>Taxon classification</label><kwd><named-content content-type="kingdom">Animalia</named-content></kwd><kwd><named-content content-type="order">Squamata</named-content></kwd><kwd><named-content content-type="family">Elapidae</named-content></kwd></kwd-group><mixed-citation publication-type="journal"><person-group><name><surname>Rezaie-Atagholipour</surname><given-names>Mohsen</given-names></name><name><surname>Ghezellou</surname><given-names>Parviz</given-names></name><name><surname>Hesni</surname><given-names>Majid Askari</given-names></name><name><surname>Dakhteh</surname><given-names>Seyyed Mohammad Hashem</given-names></name><name><surname>Ahmadian</surname><given-names>Hooman</given-names></name><name><surname>Vidal</surname><given-names>Nicolas</given-names></name></person-group><article-title>Sea snakes (<tp:taxon-name><tp:taxon-name-part taxon-name-part-type="family">Elapidae</tp:taxon-name-part></tp:taxon-name>, <tp:taxon-name><tp:taxon-name-part taxon-name-part-type="subfamily">Hydrophiinae</tp:taxon-name-part></tp:taxon-name>) in their westernmost extent: an updated and illustrated checklist and key to the species in the Persian Gulf and Gulf of Oman</article-title><source>Zookeys</source><day>6</day><month>10</month><year>2016</year><volume>2016</volume><issue>622</issue><fpage>129</fpage><lpage>164</lpage><pub-id pub-id-type="doi">10.3897/zookeys.622.9939</pub-id></mixed-citation></tp:treatment-meta><tp:nomenclature><tp:taxon-name>
                <tp:taxon-name-part taxon-name-part-type="genus">Hydrophis</tp:taxon-name-part>
                <tp:taxon-name-part taxon-name-part-type="species">platurus</tp:taxon-name-part>
                <object-id xmlns:xlink="http://www.w3.org/1999/xlink" content-type="vernacular" xlink:type="simple">Common names: English – Pelagic Sea Snake, Yellow-bellied Sea Snake; Farsi – Mâr-e daryâï-ye shekam zard</object-id>
              </tp:taxon-name><tp:taxon-authority>(Linnaeus, 1766)</tp:taxon-authority><xref ref-type="fig" rid="F3">Figures 3h</xref><xref ref-type="fig" rid="F4">, 4f</xref><xref ref-type="fig" rid="F12">, 12</xref><xref ref-type="fig" rid="F13">, 13</xref><!--PageBreak--><tp:nomenclature-citation-list><tp:nomenclature-citation><tp:taxon-name>
                    <tp:taxon-name-part taxon-name-part-type="genus">Anguis</tp:taxon-name-part> <tp:taxon-name-part taxon-name-part-type="species">platura</tp:taxon-name-part></tp:taxon-name><comment>Linnaeus, 1766: 391.</comment></tp:nomenclature-citation><tp:nomenclature-citation><tp:taxon-name>
                    <tp:taxon-name-part taxon-name-part-type="genus">Hydrus</tp:taxon-name-part> <tp:taxon-name-part taxon-name-part-type="species">platurus</tp:taxon-name-part></tp:taxon-name><comment>-<xref ref-type="bibr" rid="B79">Werner 1895</xref>: 18. -Boulenger 1897: 468.</comment></tp:nomenclature-citation><tp:nomenclature-citation><tp:taxon-name>
                    <tp:taxon-name-part taxon-name-part-type="genus">Pelamis</tp:taxon-name-part> <tp:taxon-name-part taxon-name-part-type="species">platurus</tp:taxon-name-part></tp:taxon-name><comment>-<xref ref-type="bibr" rid="B75">Volsøe 1939</xref>: 23. -<xref ref-type="bibr" rid="B10">Corkill and Cochrane 1965</xref>: 495. -<xref ref-type="bibr" rid="B40">Leviton and Anderson 1967</xref>: 188. -<xref ref-type="bibr" rid="B20">Gallagher 1971</xref>: 31. -<xref ref-type="bibr" rid="B16">Eissa and El-Assy 1975</xref>: 129. -<xref ref-type="bibr" rid="B32">Joger 1984</xref>: 30. -<xref ref-type="bibr" rid="B39">Leviton and Aldrich 1984</xref>: XXIV. -<xref ref-type="bibr" rid="B21">Gasperetti 1988</xref>: 323. -<xref ref-type="bibr" rid="B41">Leviton et al. 1992</xref>: 126. -<xref ref-type="bibr" rid="B7">Carpenter et al. 1997</xref>: 248. -<xref ref-type="bibr" rid="B17">Firouz 1999</xref>: 192. -<xref ref-type="bibr" rid="B37">Latifi 2000</xref>: 347. -<xref ref-type="bibr" rid="B1">Baldwin and Gardner 2005</xref>: 251. -<xref ref-type="bibr" rid="B18">Firouz 2005</xref>: 210. -<xref ref-type="bibr" rid="B70">Soorae et al. 2006</xref>: 109. -<xref ref-type="bibr" rid="B15">Egan 2007</xref>: 163. -<xref ref-type="bibr" rid="B52">Rastegar-Pouyani et al. 2008</xref>: 20. -<xref ref-type="bibr" rid="B58">Safaei and Esmaili 2009</xref>: 45. -<xref ref-type="bibr" rid="B71">Soorae et al. 2010</xref>: 535.</comment></tp:nomenclature-citation><tp:nomenclature-citation><tp:taxon-name>
                    <tp:taxon-name-part taxon-name-part-type="genus">Hydrophis</tp:taxon-name-part> <tp:taxon-name-part taxon-name-part-type="species">platurus</tp:taxon-name-part></tp:taxon-name><comment>-<xref ref-type="bibr" rid="B33">Kamali 2013</xref>: 241. -<xref ref-type="bibr" rid="B57">Safaei-Mahroo et al. 2015</xref>: 282.</comment></tp:nomenclature-citation></tp:nomenclature-citation-list></tp:nomenclature><tp:treatment-sec sec-type="material" id="SECID0EX5AI"><title>Material examined.</title><p>
                <bold>Gulf of Oman</bold>: 1 specimen, Jask and Ras-Meydani , depth 18–50m [(ZMSBUK.HD.26), <abbrev xmlns:xlink="http://www.w3.org/1999/xlink" xlink:title="total length" id="ABBRID0E65AI" xlink:type="simple">TL</abbrev> 401, <abbrev xmlns:xlink="http://www.w3.org/1999/xlink" xlink:title="snout-vent length" id="ABBRID0EC6AI" xlink:type="simple">SVL</abbrev> 352, <abbrev xmlns:xlink="http://www.w3.org/1999/xlink" xlink:title="head length" id="ABBRID0EF6AI" xlink:type="simple">HL</abbrev> 25, <abbrev xmlns:xlink="http://www.w3.org/1999/xlink" xlink:title="head width" id="ABBRID0EI6AI" xlink:type="simple">HW</abbrev> 10.1, <abbrev xmlns:xlink="http://www.w3.org/1999/xlink" xlink:title="gap length" id="ABBRID0EL6AI" xlink:type="simple">GL</abbrev> 17.7, <abbrev xmlns:xlink="http://www.w3.org/1999/xlink" xlink:title="snout to nostril length" id="ABBRID0EO6AI" xlink:type="simple">SNL</abbrev> 3.4, <abbrev xmlns:xlink="http://www.w3.org/1999/xlink" xlink:title="nostril to eye length" id="ABBRID0ER6AI" xlink:type="simple">NEL</abbrev> 4.7, <abbrev xmlns:xlink="http://www.w3.org/1999/xlink" xlink:title="neck diameter" id="ABBRID0EU6AI" xlink:type="simple">ND</abbrev> 34, <abbrev xmlns:xlink="http://www.w3.org/1999/xlink" xlink:title="greatest body diameter" id="ABBRID0EX6AI" xlink:type="simple">GBD</abbrev> 38, <abbrev xmlns:xlink="http://www.w3.org/1999/xlink" xlink:title="number of supralabials" id="ABBRID0E16AI" xlink:type="simple">NSL</abbrev> 10, <abbrev xmlns:xlink="http://www.w3.org/1999/xlink" xlink:title="number of scale rows on the neck" id="ABBRID0E46AI" xlink:type="simple">NSR</abbrev> 39, <abbrev xmlns:xlink="http://www.w3.org/1999/xlink" xlink:title="number of scale rows on the body" id="ABBRID0EAABI" xlink:type="simple">BSR</abbrev> 46], October and November 2013, collector: M. Rezaie-Atagholipour; 2 specimens, Beris and Pasa-Bandar, depth 20–40m [(ZMSBUK.HD.12), <abbrev xmlns:xlink="http://www.w3.org/1999/xlink" xlink:title="total length" id="ABBRID0EDABI" xlink:type="simple">TL</abbrev> 611, <abbrev xmlns:xlink="http://www.w3.org/1999/xlink" xlink:title="snout-vent length" id="ABBRID0EGABI" xlink:type="simple">SVL</abbrev> 551, <abbrev xmlns:xlink="http://www.w3.org/1999/xlink" xlink:title="head length" id="ABBRID0EJABI" xlink:type="simple">HL</abbrev> 34.5, <abbrev xmlns:xlink="http://www.w3.org/1999/xlink" xlink:title="head width" id="ABBRID0EMABI" xlink:type="simple">HW</abbrev> 13, <abbrev xmlns:xlink="http://www.w3.org/1999/xlink" xlink:title="gap length" id="ABBRID0EPABI" xlink:type="simple">GL</abbrev> 22.2, <abbrev xmlns:xlink="http://www.w3.org/1999/xlink" xlink:title="snout to nostril length" id="ABBRID0ESABI" xlink:type="simple">SNL</abbrev> 4.7, <abbrev xmlns:xlink="http://www.w3.org/1999/xlink" xlink:title="nostril to eye length" id="ABBRID0EVABI" xlink:type="simple">NEL</abbrev> 6, <abbrev xmlns:xlink="http://www.w3.org/1999/xlink" xlink:title="neck diameter" id="ABBRID0EYABI" xlink:type="simple">ND</abbrev> 27, <abbrev xmlns:xlink="http://www.w3.org/1999/xlink" xlink:title="greatest body diameter" id="ABBRID0E2ABI" xlink:type="simple">GBD</abbrev> 63, <abbrev xmlns:xlink="http://www.w3.org/1999/xlink" xlink:title="number of supralabials" id="ABBRID0E5ABI" xlink:type="simple">NSL</abbrev> 9, <abbrev xmlns:xlink="http://www.w3.org/1999/xlink" xlink:title="number of ventrals" id="ABBRID0EBBBI" xlink:type="simple">NV</abbrev> 333; (ZMSBUK.HD.23), <abbrev xmlns:xlink="http://www.w3.org/1999/xlink" xlink:title="total length" id="ABBRID0EEBBI" xlink:type="simple">TL</abbrev> 690, <abbrev xmlns:xlink="http://www.w3.org/1999/xlink" xlink:title="snout-vent length" id="ABBRID0EHBBI" xlink:type="simple">SVL</abbrev> <!--PageBreak-->618, <abbrev xmlns:xlink="http://www.w3.org/1999/xlink" xlink:title="head length" id="ABBRID0EMBBI" xlink:type="simple">HL</abbrev> 35.8, <abbrev xmlns:xlink="http://www.w3.org/1999/xlink" xlink:title="head width" id="ABBRID0EPBBI" xlink:type="simple">HW</abbrev> 17.9, <abbrev xmlns:xlink="http://www.w3.org/1999/xlink" xlink:title="gap length" id="ABBRID0ESBBI" xlink:type="simple">GL</abbrev> 29.7, <abbrev xmlns:xlink="http://www.w3.org/1999/xlink" xlink:title="snout to nostril length" id="ABBRID0EVBBI" xlink:type="simple">SNL</abbrev> 5, <abbrev xmlns:xlink="http://www.w3.org/1999/xlink" xlink:title="nostril to eye length" id="ABBRID0EYBBI" xlink:type="simple">NEL</abbrev> 6.8, <abbrev xmlns:xlink="http://www.w3.org/1999/xlink" xlink:title="neck diameter" id="ABBRID0E2BBI" xlink:type="simple">ND</abbrev> 52, <abbrev xmlns:xlink="http://www.w3.org/1999/xlink" xlink:title="greatest body diameter" id="ABBRID0E5BBI" xlink:type="simple">GBD</abbrev> 72, <abbrev xmlns:xlink="http://www.w3.org/1999/xlink" xlink:title="number of supralabials" id="ABBRID0EBCBI" xlink:type="simple">NSL</abbrev> 9, <abbrev xmlns:xlink="http://www.w3.org/1999/xlink" xlink:title="number of scale rows on the neck" id="ABBRID0EECBI" xlink:type="simple">NSR</abbrev> 56, <abbrev xmlns:xlink="http://www.w3.org/1999/xlink" xlink:title="number of scale rows on the body" id="ABBRID0EHCBI" xlink:type="simple">BSR</abbrev> 58, <abbrev xmlns:xlink="http://www.w3.org/1999/xlink" xlink:title="number of ventrals" id="ABBRID0EKCBI" xlink:type="simple">NV</abbrev> 330], August 2013, collector: M. Rezaie-Atagholipour.</p></tp:treatment-sec><tp:treatment-sec sec-type="diagnosis" id="SECID0ENCBI"><title>Diagnosis.</title><p>Head narrow; snout elongate (Figures <xref ref-type="fig" rid="F12">12</xref>–<xref ref-type="fig" rid="F13">13</xref>); 9–10 supralabials, second touches prefrontal scale, four and fifth separated from eye by suboculars or contact eye (Figures <xref ref-type="fig" rid="F12">12a</xref>, <xref ref-type="fig" rid="F13">13a</xref>); body short, not stout (Figure <xref ref-type="fig" rid="F13">13d</xref>); 330–333 small ventral scales [265–367 (<xref ref-type="bibr" rid="B75">Volsøe 1939</xref>)], more or less indistinguishable from adjacent scales at mid-body (Figure <xref ref-type="fig" rid="F4">4f</xref>).</p></tp:treatment-sec><tp:treatment-sec sec-type="Coloration" id="SECID0EPDBI"><title>Coloration.</title><p>This species has a unique color pattern making it distinguishable from other sea snakes; dorsal half of head and body black, dark green or dark brown, ventral half of head and body yellow, a markedly sharp contrast between dorsal and ventral portions; tail yellow in ventral portion, spotted or barred in dorsal portion (Figure <xref ref-type="fig" rid="F13">13d</xref>); sometimes with pale dorsal color.</p></tp:treatment-sec><tp:treatment-sec sec-type="description" id="SECID0EZDBI"><title>Size.</title><p>Mean <abbrev xmlns:xlink="http://www.w3.org/1999/xlink" xlink:title="total length" id="ABBRID0E6DBI" xlink:type="simple">TL</abbrev> 567 mm, maximum 690 mm (n = 3); [n = 5, mean <abbrev xmlns:xlink="http://www.w3.org/1999/xlink" xlink:title="total length" id="ABBRID0ECEBI" xlink:type="simple">TL</abbrev> 449 mm, maximum 565 mm (<xref ref-type="bibr" rid="B75">Volsøe 1939</xref>)].</p></tp:treatment-sec><tp:treatment-sec sec-type="distribution" id="SECID0EJEBI"><title>General distribution.</title><p>Indo-Pacific, from east and south of Africa to the west coast of Americas (<xref ref-type="bibr" rid="B29">Heatwole 1999</xref>).</p></tp:treatment-sec><tp:treatment-sec sec-type="IUCN Red List Category" id="SECID0ETEBI"><title>IUCN Red List Category.</title><p>Least concern (<xref ref-type="bibr" rid="B31">IUCN 2016</xref>).</p></tp:treatment-sec><tp:treatment-sec sec-type="remarks" id="SECID0E4EBI"><title>Remarks.</title><p>
                <italic><tp:taxon-name><tp:taxon-name-part taxon-name-part-type="genus">Hydrophis</tp:taxon-name-part> <tp:taxon-name-part taxon-name-part-type="species">platurus</tp:taxon-name-part></tp:taxon-name></italic> is distinguishable from other species in the region by having a unique color pattern (see above). <italic><tp:taxon-name><tp:taxon-name-part taxon-name-part-type="genus">Hydrophis</tp:taxon-name-part> <tp:taxon-name-part taxon-name-part-type="species">platurus</tp:taxon-name-part></tp:taxon-name></italic> has been known as the only planktonic tetrapod, spending a considerable portion of its life floating at the depth of 20–50 m, but preying on fish at the sea surface by float-and-wait feeding strategy, passively drifting with surface and subsurface marine currents. It has consequently the widest distribution of all squamatan reptiles (<xref ref-type="bibr" rid="B8">Cook and Brischoux 2014</xref>; <xref ref-type="bibr" rid="B30">Hecht et al. 1974</xref>; <xref rid="B65" ref-type="bibr">Sheehy III et al. 2012</xref>). None of the specimens collected in this project were <!--PageBreak-->from the Persian Gulf, although there are records from the Persian Gulf (e.g. <xref ref-type="bibr" rid="B16">Eissa and El-Assy 1975</xref>; <xref ref-type="bibr" rid="B20">Gallagher 1971</xref>; <xref ref-type="bibr" rid="B70">Soorae et al. 2006</xref>; <xref ref-type="bibr" rid="B75">Volsøe 1939</xref>; <xref ref-type="bibr" rid="B79">Werner 1895</xref>).</p></tp:treatment-sec><tp:treatment-sec><!--Section generated to contain objects referenced in tp:taxon-treatment.--><fig id="F3" position="float" orientation="portrait"><label>Figure 3.</label><caption><p>Rostrals and mentals of sea snakes of the genus <italic><tp:taxon-name><tp:taxon-name-part taxon-name-part-type="genus">Hydrophis</tp:taxon-name-part></tp:taxon-name></italic> in the Persian Gulf and Gulf of Oman: <bold>a</bold> tip of rostral decurved, pointed and beaked shaped, mental narrow, elongate and dagger-shaped (<italic><tp:taxon-name><tp:taxon-name-part taxon-name-part-type="genus">Hydrophis</tp:taxon-name-part> <tp:taxon-name-part taxon-name-part-type="species">schistosus</tp:taxon-name-part></tp:taxon-name></italic>) <bold>b</bold> and <bold>c</bold> tip of rostral markedly tridentate, mental short and triangulate (<italic><tp:taxon-name><tp:taxon-name-part taxon-name-part-type="genus">Hydrophis</tp:taxon-name-part> <tp:taxon-name-part taxon-name-part-type="species">viperinus</tp:taxon-name-part></tp:taxon-name></italic> and <italic><tp:taxon-name><tp:taxon-name-part taxon-name-part-type="genus">Hydrophis</tp:taxon-name-part> <tp:taxon-name-part taxon-name-part-type="species">curtus</tp:taxon-name-part></tp:taxon-name></italic>, respectively) <bold>d</bold> tip of rostral markedly unidentate, mental short and triangulate (<italic><tp:taxon-name><tp:taxon-name-part taxon-name-part-type="genus">Hydrophis</tp:taxon-name-part> <tp:taxon-name-part taxon-name-part-type="species">ornatus</tp:taxon-name-part></tp:taxon-name></italic>) <bold>e–h</bold> tip of rostral slightly unidentate, mental short and triangulate (<italic><tp:taxon-name><tp:taxon-name-part taxon-name-part-type="genus">Hydrophis</tp:taxon-name-part> <tp:taxon-name-part taxon-name-part-type="species">ornatus</tp:taxon-name-part></tp:taxon-name></italic>, <italic><tp:taxon-name><tp:taxon-name-part taxon-name-part-type="genus">Hydrophis</tp:taxon-name-part> <tp:taxon-name-part taxon-name-part-type="species">spiralis</tp:taxon-name-part></tp:taxon-name></italic>, <italic><tp:taxon-name><tp:taxon-name-part taxon-name-part-type="genus">Hydrophis</tp:taxon-name-part> <tp:taxon-name-part taxon-name-part-type="species">cyanocinctus</tp:taxon-name-part></tp:taxon-name></italic> and <italic><tp:taxon-name><tp:taxon-name-part taxon-name-part-type="genus">Hydrophis</tp:taxon-name-part> <tp:taxon-name-part taxon-name-part-type="species">platurus</tp:taxon-name-part></tp:taxon-name></italic>, respectively).</p></caption><graphic xmlns:xlink="http://www.w3.org/1999/xlink" xlink:href="zookeys-622-129-g003.jpg" position="float" orientation="portrait" xlink:type="simple" id="oo_105601.jpg"/></fig><fig id="F4" position="float" orientation="portrait"><label>Figure 4.</label><caption><p>Various shapes of ventrals on the mid-body of sea snakes of the genus <italic><tp:taxon-name><tp:taxon-name-part taxon-name-part-type="genus">Hydrophis</tp:taxon-name-part></tp:taxon-name></italic> in the Persian Gulf and Gulf of Oman: <bold>a</bold> wide and enlarged, more or less rectangular in shape (<italic><tp:taxon-name><tp:taxon-name-part taxon-name-part-type="genus">Hydrophis</tp:taxon-name-part> <tp:taxon-name-part taxon-name-part-type="species">viperinus</tp:taxon-name-part></tp:taxon-name></italic>) <bold>b</bold> medium size, distinguishable from the adjacent scales, more or less hexagonal in shape (<italic><tp:taxon-name><tp:taxon-name-part taxon-name-part-type="genus">Hydrophis</tp:taxon-name-part> <tp:taxon-name-part taxon-name-part-type="species">curtus</tp:taxon-name-part></tp:taxon-name></italic>) <bold>c</bold> and <bold>d</bold> small and slightly distinguishable from adjacent scales (<italic><tp:taxon-name><tp:taxon-name-part taxon-name-part-type="genus">Hydrophis</tp:taxon-name-part> <tp:taxon-name-part taxon-name-part-type="species">ornatus</tp:taxon-name-part></tp:taxon-name></italic> and <italic><tp:taxon-name><tp:taxon-name-part taxon-name-part-type="genus">Hydrophis</tp:taxon-name-part> <tp:taxon-name-part taxon-name-part-type="species">lapemoides</tp:taxon-name-part></tp:taxon-name></italic>, respectively) <bold>e</bold> and <bold>f</bold> small and more or less indistinguishable from adjacent scales (<italic><tp:taxon-name><tp:taxon-name-part taxon-name-part-type="genus">Hydrophis</tp:taxon-name-part> <tp:taxon-name-part taxon-name-part-type="species">schistosus</tp:taxon-name-part></tp:taxon-name></italic> and <italic><tp:taxon-name><tp:taxon-name-part taxon-name-part-type="genus">Hydrophis</tp:taxon-name-part> <tp:taxon-name-part taxon-name-part-type="species">platurus</tp:taxon-name-part></tp:taxon-name></italic>, respectively).</p></caption><graphic xmlns:xlink="http://www.w3.org/1999/xlink" xlink:href="zookeys-622-129-g004.jpg" position="float" orientation="portrait" xlink:type="simple" id="oo_105602.jpg"/></fig><fig id="F12" position="float" orientation="portrait"><label>Figure 12.</label><caption><p>Head of <italic><tp:taxon-name><tp:taxon-name-part taxon-name-part-type="genus">Hydrophis</tp:taxon-name-part> <tp:taxon-name-part taxon-name-part-type="species">platurus</tp:taxon-name-part></tp:taxon-name></italic>: <bold>a</bold> lateral view <bold>b</bold> dorsal view.</p></caption><graphic xmlns:xlink="http://www.w3.org/1999/xlink" xlink:href="zookeys-622-129-g012.jpg" position="float" orientation="portrait" xlink:type="simple" id="oo_105611.jpg"/></fig><fig id="F13" position="float" orientation="portrait"><label>Figure 13.</label><caption><p>
          <italic><tp:taxon-name><tp:taxon-name-part taxon-name-part-type="genus">Hydrophis</tp:taxon-name-part> <tp:taxon-name-part taxon-name-part-type="species">platurus</tp:taxon-name-part></tp:taxon-name></italic>: <bold>a</bold> lateral view <bold>b</bold> dorsal view, and <bold>c</bold> ventral view of head <bold>d</bold> body.</p></caption><graphic xmlns:xlink="http://www.w3.org/1999/xlink" xlink:href="zookeys-622-129-g013.jpg" position="float" orientation="portrait" xlink:type="simple" id="oo_105612.jpg"/></fig></tp:treatment-sec><ref-list><ref id="B79"><mixed-citation xmlns:xlink="http://www.w3.org/1999/xlink" xlink:type="simple">
          <person-group><name name-style="western"><surname>Werner</surname><given-names>F</given-names></name></person-group> (<year>1895</year>) <article-title>Über eine sammlung von Reptilien aus Persien, Mesopotamien und Arabien.</article-title> <source>Verhandlungen der Zoologisch-Botanischen Gesellschaft in Wien</source> <volume>45</volume>: <fpage>13</fpage>–<lpage>20</lpage>. doi: <ext-link xlink:type="simple" ext-link-type="doi" xlink:href="10.5962/bhl.part.26910">10.5962/bhl.part.26910</ext-link></mixed-citation></ref><ref id="B75"><mixed-citation xmlns:xlink="http://www.w3.org/1999/xlink" xlink:type="simple">
          <person-group><name name-style="western"><surname>Volsøe</surname><given-names>H</given-names></name></person-group> (<year>1939</year>) <article-title>The sea snakes of the Iranian Gulf and the Gulf of Oman, with a summary of the biology of the sea snakes.</article-title> In: <person-group><name name-style="western"><surname>Jessen</surname><given-names>K</given-names></name><name name-style="western"><surname>Spank</surname><given-names>R</given-names></name></person-group> (<role>Eds</role>) <source>Danish Scientific Investigations in Iran</source>, <issue>Part I</issue>. <publisher-loc>Copenhagen</publisher-loc>, <fpage>9</fpage>–<lpage>45</lpage>.</mixed-citation></ref><ref id="B10"><mixed-citation xmlns:xlink="http://www.w3.org/1999/xlink" xlink:type="simple">
          <person-group><name name-style="western"><surname>Corkill</surname><given-names>NL</given-names></name><name name-style="western"><surname>Cochrane</surname><given-names>JA</given-names></name></person-group> (<year>1965</year>) <article-title>The snakes of the Arabian Peninsula and Socotra.</article-title> <source>The Journal of the Bombay Natural History Society</source> <volume>62</volume>(<issue>3</issue>): <fpage>475</fpage>–<lpage>506</lpage>.</mixed-citation></ref><ref id="B40"><mixed-citation xmlns:xlink="http://www.w3.org/1999/xlink" xlink:type="simple">
          <person-group><name name-style="western"><surname>Leviton</surname><given-names>AE</given-names></name><name name-style="western"><surname>Anderson</surname><given-names>SC</given-names></name></person-group> (<year>1967</year>) <article-title>Survey of the reptiles of the Sheikhdom of Abu Dhabi, Arabian Peninsula, part II, systematic account of the collection of reptiles made in the Sheikhdom of Abu Dhabi by John Gasperetti.</article-title> <source>Proceedings of the California Academy of Science</source> <volume>35</volume>(<issue>9</issue>): <fpage>157</fpage>–<lpage>192</lpage>.</mixed-citation></ref><ref id="B20"><mixed-citation xmlns:xlink="http://www.w3.org/1999/xlink" xlink:type="simple">
          <person-group><name name-style="western"><surname>Gallagher</surname><given-names>MD</given-names></name></person-group> (<year>1971</year>) <source>The amphibians and reptiles of Bahrain.</source> <publisher-name>Published by the author</publisher-name>, <publisher-loc>Bahrain</publisher-loc>, <size units="page">40 pp</size>.</mixed-citation></ref><ref id="B16"><mixed-citation xmlns:xlink="http://www.w3.org/1999/xlink" xlink:type="simple">
          <person-group><name name-style="western"><surname>Eissa</surname><given-names>SM</given-names></name><name name-style="western"><surname>El-Assy</surname><given-names>YS</given-names></name></person-group> (<year>1975</year>) <article-title>Record of certain reptilian species found in Kuwait.</article-title> <source>Journal of the Kuwait University</source> <volume>2</volume>: <fpage>123</fpage>–<lpage>146</lpage>.</mixed-citation></ref><ref id="B32"><mixed-citation xmlns:xlink="http://www.w3.org/1999/xlink" xlink:type="simple">
          <person-group><name name-style="western"><surname>Joger</surname><given-names>U</given-names></name></person-group> (<year>1984</year>) <source>The venomous snakes of the Near and Middle East. L.R.</source> <publisher-name>Verlag</publisher-name>, <publisher-loc>Wiesbaden</publisher-loc>, <size units="page">115 pp</size>.</mixed-citation></ref><ref id="B39"><mixed-citation xmlns:xlink="http://www.w3.org/1999/xlink" xlink:type="simple">
          <person-group><name name-style="western"><surname>Leviton</surname><given-names>AE</given-names></name><name name-style="western"><surname>Aldrich</surname><given-names>ML</given-names></name></person-group> (<year>1984</year>) <article-title>Introduction: John Anderson (1833–1900) a zoologist in the Victorian period; checklist of the amphibian and reptiles of the Arabian Peninsula; Bibliography of John Anderson.</article-title> In: <person-group><name name-style="western"><surname>Anderson</surname><given-names>J</given-names></name></person-group> (<role>Ed.</role>) <source>Herpetology of Arabia</source>. <publisher-name>Society for the Study of Amphibians and Reptiles</publisher-name>, <page-range>v–xxxv</page-range>.</mixed-citation></ref><ref id="B21"><mixed-citation xmlns:xlink="http://www.w3.org/1999/xlink" xlink:type="simple">
          <person-group><name name-style="western"><surname>Gasperetti</surname><given-names>J</given-names></name></person-group> (<year>1988</year>) <article-title>The snakes of Saudi Arabia.</article-title> In: <person-group><name name-style="western"><surname>Büttiker</surname><given-names>W</given-names></name><name name-style="western"><surname>Krupp</surname><given-names>F</given-names></name></person-group> (<role>Eds</role>) <issue-title>Fauna of Saudi Arabia, vol 9.</issue-title> <source>National Commission for Wildlife Conservation and Development (NCWCD), Riyadh</source>, <fpage>169</fpage>–<lpage>450</lpage>.</mixed-citation></ref><ref id="B41"><mixed-citation xmlns:xlink="http://www.w3.org/1999/xlink" xlink:type="simple">
          <person-group><name name-style="western"><surname>Leviton</surname><given-names>AE</given-names></name><name name-style="western"><surname>Anderson</surname><given-names>SC</given-names></name><name name-style="western"><surname>Adler</surname><given-names>K</given-names></name><name name-style="western"><surname>Minton</surname><given-names>SA</given-names></name></person-group> (<year>1992</year>) <source>Handbook to Middle East amphibians and reptiles.</source> <publisher-name>Athens</publisher-name>, <publisher-loc>Ohio, Society for the Study of Amphibians and Reptiles</publisher-loc>, <size units="page">252 pp</size>.</mixed-citation></ref><ref id="B7"><mixed-citation xmlns:xlink="http://www.w3.org/1999/xlink" xlink:type="simple">
          <person-group><name name-style="western"><surname>Carpenter</surname><given-names>KE</given-names></name><name name-style="western"><surname>Krupp</surname><given-names>F</given-names></name><name name-style="western"><surname>Jones</surname><given-names>DA</given-names></name><name name-style="western"><surname>Zajonz</surname><given-names>U</given-names></name></person-group> (<year>1997</year>) <source>Living marine resources of Kuwait, eastern Saudi Arabia, Bahrain, Qatar, and the United Arab Emirates.</source> <publisher-name>FAO</publisher-name>, <publisher-loc>Rome</publisher-loc>, <size units="page">324 pp</size>.</mixed-citation></ref><ref id="B17"><mixed-citation xmlns:xlink="http://www.w3.org/1999/xlink" xlink:type="simple">
          <person-group><name name-style="western"><surname>Firouz</surname><given-names>E</given-names></name></person-group> (<year>1999</year>) <source>A guide to the fauna of Iran</source>. <publisher-name>Iran University Press</publisher-name>, <publisher-loc>Tehran</publisher-loc>. <comment>[In Persian]</comment></mixed-citation></ref><ref id="B37"><mixed-citation xmlns:xlink="http://www.w3.org/1999/xlink" xlink:type="simple">
          <person-group><name name-style="western"><surname>Latifi</surname><given-names>M</given-names></name></person-group> (<year>2000</year>) <source>Snakes of Iran, 3th edition.</source> <publisher-name>DOE</publisher-name>, <publisher-loc>Tehran</publisher-loc>, <size units="page">478 pp</size>. <comment>[In Persian; In English, 1991, translated by Society of the Study of Amphibians and Reptiles, Oxford, Ohio]</comment></mixed-citation></ref><ref id="B1"><mixed-citation xmlns:xlink="http://www.w3.org/1999/xlink" xlink:type="simple">
          <person-group><name name-style="western"><surname>Baldwin</surname><given-names>R</given-names></name><name name-style="western"><surname>Gardner</surname><given-names>AS</given-names></name></person-group> (<year>2005</year>) <article-title>Marine reptiles.</article-title> In: <person-group><name name-style="western"><surname>Hellyer</surname><given-names>P</given-names></name><name name-style="western"><surname>Aspinall</surname><given-names>S</given-names></name></person-group> (<role>Eds</role>) <issue-title>The Emirates: A Natural History.</issue-title> <source>Trident Press, London</source>, <fpage>242</fpage>–<lpage>251</lpage>.</mixed-citation></ref><ref id="B18"><mixed-citation xmlns:xlink="http://www.w3.org/1999/xlink" xlink:type="simple">
          <person-group><name name-style="western"><surname>Firouz</surname><given-names>E</given-names></name></person-group> (<year>2005</year>) <source>The complete fauna of Iran</source>. <publisher-name>IB Tauris</publisher-name>, <size units="page">352 pp</size>.</mixed-citation></ref><ref id="B70"><mixed-citation xmlns:xlink="http://www.w3.org/1999/xlink" xlink:type="simple">
          <person-group><name name-style="western"><surname>Soorae</surname><given-names>PS</given-names></name><name name-style="western"><surname>Das</surname><given-names>HS</given-names></name><name name-style="western"><surname>Al-Mazrouei</surname><given-names>H</given-names></name></person-group> (<year>2006</year>) <article-title>Records of sea snakes (subfamily <tp:taxon-name><tp:taxon-name-part taxon-name-part-type="subfamily">Hydrophiinae</tp:taxon-name-part></tp:taxon-name>) from the coastal waters of the Abu Dhabi Emirate, United Arab Emirates.</article-title> <source>Zoology in the Middle East</source> <volume>39</volume>(<issue>1</issue>): <fpage>109</fpage>–<lpage>110</lpage>. doi: <ext-link xlink:type="simple" ext-link-type="doi" xlink:href="10.1080/09397140.2006.10638191">10.1080/09397140.2006.10638191</ext-link></mixed-citation></ref><ref id="B15"><mixed-citation xmlns:xlink="http://www.w3.org/1999/xlink" xlink:type="simple">
          <person-group><name name-style="western"><surname>Egan</surname><given-names>D</given-names></name></person-group> (<year>2007</year>) <source>Snakes of Arabia: a field guide to the snakes of the Arabian Peninsula and its shores.</source> <publisher-name>Motivate Publishing</publisher-name>, <publisher-loc>Dubai</publisher-loc>, <size units="page">208 pp</size>.</mixed-citation></ref><ref id="B52"><mixed-citation xmlns:xlink="http://www.w3.org/1999/xlink" xlink:type="simple">
          <person-group><name name-style="western"><surname>Rastegar-Pouyani</surname><given-names>N</given-names></name><name name-style="western"><surname>Kami</surname><given-names>HJ</given-names></name><name name-style="western"><surname>Rajabizadeh</surname><given-names>M</given-names></name><name name-style="western"><surname>Shafiei</surname><given-names>S</given-names></name><name name-style="western"><surname>Anderson</surname><given-names>SC</given-names></name></person-group> (<year>2008</year>) <article-title>Annotated checklist of amphibians and reptiles of Iran.</article-title> <source>Iranian Journal of Animal Biosystematics</source> <volume>4</volume>(<issue>1</issue>): <fpage>7</fpage>–<lpage>30</lpage>.</mixed-citation></ref><ref id="B58"><mixed-citation xmlns:xlink="http://www.w3.org/1999/xlink" xlink:type="simple">
          <person-group><name name-style="western"><surname>Safaei</surname><given-names>M</given-names></name><name name-style="western"><surname>Esmaili</surname><given-names>H</given-names></name></person-group> (<year>2009</year>) <article-title>Identification and distribution of sea snakes (Serpents: <tp:taxon-name><tp:taxon-name-part taxon-name-part-type="family">Hydrophiidae</tp:taxon-name-part></tp:taxon-name>) in the coastal waters of the Persian Gulf and Gulf of Oman.</article-title> <source>Quarterly of Marine Research</source> <volume>1</volume>(<issue>1</issue>): <fpage>37</fpage>–<lpage>49</lpage>. <comment>[In Persian with an abstract in English]</comment></mixed-citation></ref><ref id="B71"><mixed-citation xmlns:xlink="http://www.w3.org/1999/xlink" xlink:type="simple">
          <person-group><name name-style="western"><surname>Soorae</surname><given-names>PS</given-names></name><name name-style="western"><surname>Al</surname><given-names>Quarqaz M</given-names></name><name name-style="western"><surname>Gardner</surname><given-names>AS</given-names></name></person-group> (<year>2010</year>) <article-title>An overview and checklist of the native and alien herpetofauna of the United Arab Emirates.</article-title> <source>Herpetological Conservation and Biology</source> <volume>5</volume>(<issue>3</issue>): <fpage>529</fpage>–<lpage>536</lpage>.</mixed-citation></ref><ref id="B33"><mixed-citation xmlns:xlink="http://www.w3.org/1999/xlink" xlink:type="simple">
          <person-group><name name-style="western"><surname>Kamali</surname><given-names>K</given-names></name></person-group> (<year>2013</year>) <source>A field guide for reptiles and amphibian of Iran.</source> <publisher-name>Iranshenasi</publisher-name>, <publisher-loc>Tehran</publisher-loc>, <size units="page">368 pp</size>. <comment>[In Persian]</comment></mixed-citation></ref><ref id="B57"><mixed-citation xmlns:xlink="http://www.w3.org/1999/xlink" xlink:type="simple">
          <person-group><name name-style="western"><surname>Safaei-Mahroo</surname><given-names>B</given-names></name><name name-style="western"><surname>Ghaffari</surname><given-names>H</given-names></name><name name-style="western"><surname>Fahimi</surname><given-names>H</given-names></name><name name-style="western"><surname>Broomand</surname><given-names>S</given-names></name><name name-style="western"><surname>Yazdanian</surname><given-names>M</given-names></name><name name-style="western"><surname>Najafi-Majd</surname><given-names>L</given-names></name><etal>et al.</etal></person-group> (<year>2015</year>) <article-title>The herpetofauna of Iran: checklist of taxonomy, distribution and conservation status.</article-title> <source>Asian Herpetological Research</source> <volume>6</volume>(<issue>4</issue>): <fpage>257</fpage>–<lpage>290</lpage>. doi: <ext-link xlink:type="simple" ext-link-type="doi" xlink:href="10.16373/j.cnki.ahr.140062">10.16373/j.cnki.ahr.140062</ext-link></mixed-citation></ref><ref id="B29"><mixed-citation xmlns:xlink="http://www.w3.org/1999/xlink" xlink:type="simple">
          <person-group><name name-style="western"><surname>Heatwole</surname><given-names>H</given-names></name></person-group> (<year>1999</year>) <source>Sea snakes, 2th edition.</source> <publisher-name>Krieger Publishing Company</publisher-name>, <publisher-loc>Florida</publisher-loc>, <size units="page">148 pp</size>.</mixed-citation></ref><ref id="B31"><mixed-citation xmlns:xlink="http://www.w3.org/1999/xlink" xlink:type="simple">
          <institution xlink:type="simple">IUCN</institution> (<institution xlink:type="simple">International Union for the Conservation of Nature</institution>) (<year>2016</year>) <source>Red List of Threatened Species version 2016-1</source>. <ext-link xlink:type="simple" ext-link-type="uri" xlink:href="http://www.iucnredlist.org">http://www.iucnredlist.org</ext-link> [<date-in-citation>downloaded on August 23, 2016</date-in-citation>]</mixed-citation></ref><ref id="B8"><mixed-citation xmlns:xlink="http://www.w3.org/1999/xlink" xlink:type="simple">
          <person-group><name name-style="western"><surname>Cook</surname><given-names>TR</given-names></name><name name-style="western"><surname>Brischoux</surname><given-names>F</given-names></name></person-group> (<year>2014</year>) <article-title>Why does the only ‘planktonic tetrapod’ dive? Determinates of diving behaviour in a marine ectotherm.</article-title> <source>Animal Behaviour</source> <volume>98</volume>: <fpage>113</fpage>–<lpage>123</lpage>. doi: <ext-link xlink:type="simple" ext-link-type="doi" xlink:href="10.1016/j.anbehav.2014.09.018">10.1016/j.anbehav.2014.09.018</ext-link></mixed-citation></ref><ref id="B30"><mixed-citation xmlns:xlink="http://www.w3.org/1999/xlink" xlink:type="simple">
          <person-group><name name-style="western"><surname>Hecht</surname><given-names>MK</given-names></name><name name-style="western"><surname>Kropach</surname><given-names>C</given-names></name><name name-style="western"><surname>Hecht</surname><given-names>BM</given-names></name></person-group> (<year>1974</year>) <article-title>Distribution of the yellow-bellied sea snake, <italic><tp:taxon-name><tp:taxon-name-part taxon-name-part-type="genus">Pelamis</tp:taxon-name-part> <tp:taxon-name-part taxon-name-part-type="species">platurus</tp:taxon-name-part></tp:taxon-name></italic>, and its significance in relation to the fossil record.</article-title> <source>Herpetologica</source> <volume>30</volume>(<issue>4</issue>): <fpage>387</fpage>–<lpage>396</lpage>.</mixed-citation></ref><ref id="B65"><mixed-citation xmlns:xlink="http://www.w3.org/1999/xlink" xlink:type="simple">
          <person-group><name name-style="western"><surname>Sheehy</surname><given-names>III CM</given-names></name><name name-style="western"><surname>Solórzano</surname><given-names>A</given-names></name><name name-style="western"><surname>Pfaller</surname><given-names>JB</given-names></name><name name-style="western"><surname>Lillywhite</surname><given-names>HB</given-names></name></person-group> (<year>2012</year>) <article-title>Preliminary insights into the phylogeography of the yellow-bellied sea snake, <italic><tp:taxon-name><tp:taxon-name-part taxon-name-part-type="genus">Pelamis</tp:taxon-name-part> <tp:taxon-name-part taxon-name-part-type="species">platurus</tp:taxon-name-part></tp:taxon-name></italic>.</article-title> <source>Integrative and Comparative Biology</source> <volume>52</volume>(<issue>2</issue>): <fpage>321</fpage>–<lpage>330</lpage>. doi: <ext-link xlink:type="simple" ext-link-type="doi" xlink:href="10.1093/icb/ics088">10.1093/icb/ics088</ext-link></mixed-citation></ref></ref-list></tp:taxon-treatment>
