# Supplementary material for: Sea snakes (Elapidae, Hydrophiinae) in their westernmost extent: an updated and illustrated checklist and key to the species in the Persian Gulf and Gulf of Oman
Source: Zookeys. 2016 Oct 6;(622):129–64. doi: 10.3897/zookeys.622.9939 (PMC5096412; doi:10.3897/zookeys.622.9939)
Supplement: XML Treatment for Hydrophis cyanocinctus [file zookeys.622.9939-treatment7.xml]

<!DOCTYPE tp:taxon-treatment
  PUBLIC "-//TaxonX//DTD Taxonomic Treatment Publishing DTD v0 20100105//EN" "tax-treatment-NSO.dtd">
<tp:taxon-treatment xmlns:tp="http://www.plazi.org/taxpub"><tp:treatment-meta><kwd-group><label>Taxon classification</label><kwd><named-content content-type="kingdom">Animalia</named-content></kwd><kwd><named-content content-type="order">Squamata</named-content></kwd><kwd><named-content content-type="family">Elapidae</named-content></kwd></kwd-group><mixed-citation publication-type="journal"><person-group><name><surname>Rezaie-Atagholipour</surname><given-names>Mohsen</given-names></name><name><surname>Ghezellou</surname><given-names>Parviz</given-names></name><name><surname>Hesni</surname><given-names>Majid Askari</given-names></name><name><surname>Dakhteh</surname><given-names>Seyyed Mohammad Hashem</given-names></name><name><surname>Ahmadian</surname><given-names>Hooman</given-names></name><name><surname>Vidal</surname><given-names>Nicolas</given-names></name></person-group><article-title>Sea snakes (<tp:taxon-name><tp:taxon-name-part taxon-name-part-type="family">Elapidae</tp:taxon-name-part></tp:taxon-name>, <tp:taxon-name><tp:taxon-name-part taxon-name-part-type="subfamily">Hydrophiinae</tp:taxon-name-part></tp:taxon-name>) in their westernmost extent: an updated and illustrated checklist and key to the species in the Persian Gulf and Gulf of Oman</article-title><source>Zookeys</source><day>6</day><month>10</month><year>2016</year><volume>2016</volume><issue>622</issue><fpage>129</fpage><lpage>164</lpage><pub-id pub-id-type="doi">10.3897/zookeys.622.9939</pub-id></mixed-citation></tp:treatment-meta><tp:nomenclature><tp:taxon-name>
                <tp:taxon-name-part taxon-name-part-type="genus">Hydrophis</tp:taxon-name-part>
                <tp:taxon-name-part taxon-name-part-type="species">cyanocinctus</tp:taxon-name-part>
                <object-id xmlns:xlink="http://www.w3.org/1999/xlink" content-type="vernacular" xlink:type="simple">Common names: English – Annulated Sea Snake, Bluebanded Sea Snake; Farsi – Mâr-e daryâï-ye halqehdâr</object-id>
              </tp:taxon-name><tp:taxon-authority>Daudin, 1803</tp:taxon-authority><xref ref-type="fig" rid="F3">Figures 3g</xref><xref ref-type="fig" rid="F18">, 18</xref><xref ref-type="fig" rid="F19">, 19</xref><xref ref-type="fig" rid="F20">, 20</xref><tp:nomenclature-citation-list><tp:nomenclature-citation><tp:taxon-name>
                    <tp:taxon-name-part taxon-name-part-type="genus">Hydrophis</tp:taxon-name-part> <tp:taxon-name-part taxon-name-part-type="species">cyanocinctus</tp:taxon-name-part></tp:taxon-name><comment>Daudin, 1803: 383.</comment></tp:nomenclature-citation><tp:nomenclature-citation><tp:taxon-name>
                    <tp:taxon-name-part taxon-name-part-type="genus">Hydrophis</tp:taxon-name-part> <tp:taxon-name-part taxon-name-part-type="species">cyanocinctus</tp:taxon-name-part></tp:taxon-name><comment>-<xref ref-type="bibr" rid="B68">Smith 1926</xref>: 56. -<xref ref-type="bibr" rid="B60">Schmidt 1939</xref>: 87. -<xref ref-type="bibr" rid="B75">Volsøe 1939</xref>: 17. -Laurent 1948: 9. -<xref ref-type="bibr" rid="B27">Haas 1957</xref>: 87. -<xref ref-type="bibr" rid="B28">Haas 1961</xref>: 21. -<xref ref-type="bibr" rid="B10">Corkill and Cochrane 1965</xref>: 494. -<xref ref-type="bibr" rid="B40">Leviton and Anderson 1967</xref>: 188. -<xref ref-type="bibr" rid="B20">Gallagher 1971</xref>: 31. -<xref ref-type="bibr" rid="B16">Eissa and El-Assy 1975</xref>: 129. -<xref ref-type="bibr" rid="B32">Joger 1984</xref>: 33. -<xref ref-type="bibr" rid="B39">Leviton and Aldrich 1984</xref>: XXIV. -<xref ref-type="bibr" rid="B21">Gasperetti 1988</xref>: 310. -<xref ref-type="bibr" rid="B41">Leviton et al. 1992</xref>: 121. -<xref ref-type="bibr" rid="B7">Carpenter et al. 1997</xref>: 246. -<xref ref-type="bibr" rid="B17">Firouz 1999</xref>: 192. -<xref ref-type="bibr" rid="B37">Latifi 2000</xref>: 338. -<xref ref-type="bibr" rid="B1">Baldwin and Gardner 2005</xref>: 248. -<xref ref-type="bibr" rid="B18">Firouz 2005</xref>: 209. -<xref ref-type="bibr" rid="B15">Egan 2007</xref>: 145. -<xref ref-type="bibr" rid="B52">Rastegar-Pouyani et al. 2008</xref>: 20. -<xref ref-type="bibr" rid="B58">Safaei and Esmaili 2009</xref>: 45. -<xref ref-type="bibr" rid="B71">Soorae et al. 2010</xref>: 535. -<xref ref-type="bibr" rid="B6">Calvete et al. 2012</xref>: 4091. -<xref ref-type="bibr" rid="B54">Rezaie-Atagholipour et al. 2012</xref>: 53. -<xref ref-type="bibr" rid="B54">Rezaie-Atagholipour et al. 2012</xref>b: 416. -<xref ref-type="bibr" rid="B33">Kamali 2013</xref>: 238. <xref ref-type="bibr" rid="B55">Rezaie-Atagholipour et al. 2013</xref>: 328. -<xref ref-type="bibr" rid="B57">Safaei-Mahroo et al. 2015</xref>: 282. -<xref ref-type="bibr" rid="B63">Sereshk and Bakhtiari 2015</xref>: 15781. -<xref ref-type="bibr" rid="B35">Khorjestan et al. 2016</xref>: 45.</comment></tp:nomenclature-citation><tp:nomenclature-citation><tp:taxon-name>
                    <tp:taxon-name-part taxon-name-part-type="genus">Hydrophis</tp:taxon-name-part> <tp:taxon-name-part taxon-name-part-type="species">cyanocincta</tp:taxon-name-part></tp:taxon-name><comment>-<xref ref-type="bibr" rid="B4">Boulenger 1887</xref>: 408.</comment></tp:nomenclature-citation><tp:nomenclature-citation><tp:taxon-name>
                    <tp:taxon-name-part taxon-name-part-type="genus">Distira</tp:taxon-name-part> <tp:taxon-name-part taxon-name-part-type="species">cyanocincta</tp:taxon-name-part></tp:taxon-name><comment>-<xref ref-type="bibr" rid="B79">Werner 1895</xref>: 19. -<xref ref-type="bibr" rid="B5">Boulenger 1896</xref>: 294.</comment></tp:nomenclature-citation></tp:nomenclature-citation-list></tp:nomenclature><tp:treatment-sec sec-type="material" id="SECID0EHLCI"><title>Material examined.</title><p>
                <bold>Persian Gulf</bold>: 1 specimen, Bushehr Province [(ZMSBUK.HD.9), <abbrev xmlns:xlink="http://www.w3.org/1999/xlink" xlink:title="total length" id="ABBRID0EPLCI" xlink:type="simple">TL</abbrev> 1185, <abbrev xmlns:xlink="http://www.w3.org/1999/xlink" xlink:title="snout-vent length" id="ABBRID0ESLCI" xlink:type="simple">SVL</abbrev> 1075, <abbrev xmlns:xlink="http://www.w3.org/1999/xlink" xlink:title="head length" id="ABBRID0EVLCI" xlink:type="simple">HL</abbrev> 23.9, <abbrev xmlns:xlink="http://www.w3.org/1999/xlink" xlink:title="head width" id="ABBRID0EYLCI" xlink:type="simple">HW</abbrev> 12.5, <abbrev xmlns:xlink="http://www.w3.org/1999/xlink" xlink:title="gap length" id="ABBRID0E2LCI" xlink:type="simple">GL</abbrev> 13.4, <abbrev xmlns:xlink="http://www.w3.org/1999/xlink" xlink:title="snout to nostril length" id="ABBRID0E5LCI" xlink:type="simple">SNL</abbrev> 4, <abbrev xmlns:xlink="http://www.w3.org/1999/xlink" xlink:title="nostril to eye length" id="ABBRID0EBMCI" xlink:type="simple">NEL</abbrev> 3.6, <abbrev xmlns:xlink="http://www.w3.org/1999/xlink" xlink:title="neck diameter" id="ABBRID0EEMCI" xlink:type="simple">ND</abbrev> 44, <abbrev xmlns:xlink="http://www.w3.org/1999/xlink" xlink:title="greatest body diameter" id="ABBRID0EHMCI" xlink:type="simple">GBD</abbrev> 67, <abbrev xmlns:xlink="http://www.w3.org/1999/xlink" xlink:title="number of supralabials" id="ABBRID0EKMCI" xlink:type="simple">NSL</abbrev> 8, <abbrev xmlns:xlink="http://www.w3.org/1999/xlink" xlink:title="number of scale rows on the neck" id="ABBRID0ENMCI" xlink:type="simple">NSR</abbrev> 28, <abbrev xmlns:xlink="http://www.w3.org/1999/xlink" xlink:title="number of scale rows on the body" id="ABBRID0EQMCI" xlink:type="simple">BSR</abbrev> 41, <abbrev xmlns:xlink="http://www.w3.org/1999/xlink" xlink:title="number of ventrals" id="ABBRID0ETMCI" xlink:type="simple">NV</abbrev> 359, <abbrev xmlns:xlink="http://www.w3.org/1999/xlink" xlink:title="number of bands" id="ABBRID0EWMCI" xlink:type="simple">NB</abbrev> 54], September 2013, collector: M. Rezaie-Atagholipour.</p><p>
                <bold>Gulf of Oman</bold>: 3 specimens, Beris and Pasa-Bandar, depth 20–40m [(ZMSBUK.HD.4), <abbrev xmlns:xlink="http://www.w3.org/1999/xlink" xlink:title="total length" id="ABBRID0E4MCI" xlink:type="simple">TL</abbrev> 1275, <abbrev xmlns:xlink="http://www.w3.org/1999/xlink" xlink:title="snout-vent length" id="ABBRID0EANCI" xlink:type="simple">SVL</abbrev> 1160, <abbrev xmlns:xlink="http://www.w3.org/1999/xlink" xlink:title="head length" id="ABBRID0EDNCI" xlink:type="simple">HL</abbrev> 25.3, <abbrev xmlns:xlink="http://www.w3.org/1999/xlink" xlink:title="head width" id="ABBRID0EGNCI" xlink:type="simple">HW</abbrev> 10.7, <abbrev xmlns:xlink="http://www.w3.org/1999/xlink" xlink:title="gap length" id="ABBRID0EJNCI" xlink:type="simple">GL</abbrev> 13.3, <abbrev xmlns:xlink="http://www.w3.org/1999/xlink" xlink:title="snout to nostril length" id="ABBRID0EMNCI" xlink:type="simple">SNL</abbrev> 5, <abbrev xmlns:xlink="http://www.w3.org/1999/xlink" xlink:title="nostril to eye length" id="ABBRID0EPNCI" xlink:type="simple">NEL</abbrev> 4.4, <abbrev xmlns:xlink="http://www.w3.org/1999/xlink" xlink:title="neck diameter" id="ABBRID0ESNCI" xlink:type="simple">ND</abbrev> 38, <abbrev xmlns:xlink="http://www.w3.org/1999/xlink" xlink:title="greatest body diameter" id="ABBRID0EVNCI" xlink:type="simple">GBD</abbrev> 82, <abbrev xmlns:xlink="http://www.w3.org/1999/xlink" xlink:title="number of supralabials" id="ABBRID0EYNCI" xlink:type="simple">NSL</abbrev> 8, <abbrev xmlns:xlink="http://www.w3.org/1999/xlink" xlink:title="number of scale rows on the neck" id="ABBRID0E2NCI" xlink:type="simple">NSR</abbrev> 29, <abbrev xmlns:xlink="http://www.w3.org/1999/xlink" xlink:title="number of scale rows on the body" id="ABBRID0E5NCI" xlink:type="simple">BSR</abbrev> 39, <abbrev xmlns:xlink="http://www.w3.org/1999/xlink" xlink:title="number of ventrals" id="ABBRID0EBOCI" xlink:type="simple">NV</abbrev> 332, <abbrev xmlns:xlink="http://www.w3.org/1999/xlink" xlink:title="number of bands" id="ABBRID0EEOCI" xlink:type="simple">NB</abbrev> 56; (ZMSBUK.HD.6), <abbrev xmlns:xlink="http://www.w3.org/1999/xlink" xlink:title="total length" id="ABBRID0EHOCI" xlink:type="simple">TL</abbrev> 1447, <abbrev xmlns:xlink="http://www.w3.org/1999/xlink" xlink:title="snout-vent length" id="ABBRID0EKOCI" xlink:type="simple">SVL</abbrev> 1332, <abbrev xmlns:xlink="http://www.w3.org/1999/xlink" xlink:title="head length" id="ABBRID0ENOCI" xlink:type="simple">HL</abbrev> 27.3, <abbrev xmlns:xlink="http://www.w3.org/1999/xlink" xlink:title="head width" id="ABBRID0EQOCI" xlink:type="simple">HW</abbrev> 16.8, <abbrev xmlns:xlink="http://www.w3.org/1999/xlink" xlink:title="gap length" id="ABBRID0ETOCI" xlink:type="simple">GL</abbrev> 17.9, <abbrev xmlns:xlink="http://www.w3.org/1999/xlink" xlink:title="snout to nostril length" id="ABBRID0EWOCI" xlink:type="simple">SNL</abbrev> 4.6, <abbrev xmlns:xlink="http://www.w3.org/1999/xlink" xlink:title="nostril to eye length" id="ABBRID0EZOCI" xlink:type="simple">NEL</abbrev> 3.2, <abbrev xmlns:xlink="http://www.w3.org/1999/xlink" xlink:title="neck diameter" id="ABBRID0E3OCI" xlink:type="simple">ND</abbrev> 24, <abbrev xmlns:xlink="http://www.w3.org/1999/xlink" xlink:title="greatest body diameter" id="ABBRID0E6OCI" xlink:type="simple">GBD</abbrev> 105, <abbrev xmlns:xlink="http://www.w3.org/1999/xlink" xlink:title="number of supralabials" id="ABBRID0ECPCI" xlink:type="simple">NSL</abbrev> 8, <abbrev xmlns:xlink="http://www.w3.org/1999/xlink" xlink:title="number of scale rows on the neck" id="ABBRID0EFPCI" xlink:type="simple">NSR</abbrev> 29, <abbrev xmlns:xlink="http://www.w3.org/1999/xlink" xlink:title="number of scale rows on the body" id="ABBRID0EIPCI" xlink:type="simple">BSR</abbrev> 40, <abbrev xmlns:xlink="http://www.w3.org/1999/xlink" xlink:title="number of ventrals" id="ABBRID0ELPCI" xlink:type="simple">NV</abbrev> 339, <abbrev xmlns:xlink="http://www.w3.org/1999/xlink" xlink:title="number of bands" id="ABBRID0EOPCI" xlink:type="simple">NB</abbrev> 53; (ZMSBUK.HD.56), <abbrev xmlns:xlink="http://www.w3.org/1999/xlink" xlink:title="total length" id="ABBRID0ERPCI" xlink:type="simple">TL</abbrev> 1065, <abbrev xmlns:xlink="http://www.w3.org/1999/xlink" xlink:title="snout-vent length" id="ABBRID0EUPCI" xlink:type="simple">SVL</abbrev> 463, <abbrev xmlns:xlink="http://www.w3.org/1999/xlink" xlink:title="head length" id="ABBRID0EXPCI" xlink:type="simple">HL</abbrev> 14.8, <abbrev xmlns:xlink="http://www.w3.org/1999/xlink" xlink:title="head width" id="ABBRID0E1PCI" xlink:type="simple">HW</abbrev> 10.5, <abbrev xmlns:xlink="http://www.w3.org/1999/xlink" xlink:title="gap length" id="ABBRID0E4PCI" xlink:type="simple">GL</abbrev> 13.9, <abbrev xmlns:xlink="http://www.w3.org/1999/xlink" xlink:title="snout to nostril length" id="ABBRID0EAQCI" xlink:type="simple">SNL</abbrev> 3.7, <abbrev xmlns:xlink="http://www.w3.org/1999/xlink" xlink:title="nostril to eye length" id="ABBRID0EDQCI" xlink:type="simple">NEL</abbrev> 2.5, <abbrev xmlns:xlink="http://www.w3.org/1999/xlink" xlink:title="neck diameter" id="ABBRID0EGQCI" xlink:type="simple">ND</abbrev> 38, <abbrev xmlns:xlink="http://www.w3.org/1999/xlink" xlink:title="greatest body diameter" id="ABBRID0EJQCI" xlink:type="simple">GBD</abbrev> 67, <abbrev xmlns:xlink="http://www.w3.org/1999/xlink" xlink:title="number of supralabials" id="ABBRID0EMQCI" xlink:type="simple">NSL</abbrev> 8, <abbrev xmlns:xlink="http://www.w3.org/1999/xlink" xlink:title="number of scale rows on the neck" id="ABBRID0EPQCI" xlink:type="simple">NSR</abbrev> 25, <abbrev xmlns:xlink="http://www.w3.org/1999/xlink" xlink:title="number of scale rows on the body" id="ABBRID0ESQCI" xlink:type="simple">BSR</abbrev> 39, <abbrev xmlns:xlink="http://www.w3.org/1999/xlink" xlink:title="number of ventrals" id="ABBRID0EVQCI" xlink:type="simple">NV</abbrev> 300, <abbrev xmlns:xlink="http://www.w3.org/1999/xlink" xlink:title="number of bands" id="ABBRID0EYQCI" xlink:type="simple">NB</abbrev> 51], August 2013, collector: M. Rezaie-Atagholipour.</p></tp:treatment-sec><tp:treatment-sec sec-type="diagnosis" id="SECID0E2QCI"><title>Diagnosis.</title><p>Head slightly small (Figure <xref ref-type="fig" rid="F19">19</xref>); 7–8 supralabials, second in contact with prefrontal (Figure <xref ref-type="fig" rid="F18">18</xref>), third, fourth and fifth [or third and fourth, or fourth and fifth (<xref ref-type="bibr" rid="B21">Gasperetti 1988</xref>)] touch eye; body elongate but not markedly slender anteriorly (Figure <xref ref-type="fig" rid="F19">19d</xref>); 300–359 ventrals [345–372 (<xref ref-type="bibr" rid="B75">Volsøe 1939</xref>)], slightly distinguishable from adjacent scales at mid-body; body scales on thickest part of the body with round or bluntly pointed tips, slightly or distinctly imbricate; 25–31 scale rows on neck, 39–41 on body [28–31 and 38–44 (<xref ref-type="bibr" rid="B75">Volsøe 1939</xref>)].</p></tp:treatment-sec><tp:treatment-sec sec-type="Coloration" id="SECID0EZRCI"><title>Coloration.</title><p>Body dark olive, grayish, or dirty white, dorsally darker and ventrally paler; 51–56 [44–54 (<xref ref-type="bibr" rid="B75">Volsøe 1939</xref>)] black rings broader dorsally, or broader bands tapering to points on laterals, on body and tail (Figure <xref ref-type="fig" rid="F19">19d</xref>); head black in juveniles, usually with a yellow horseshoe-shaped mark above (Figure <xref ref-type="fig" rid="F19">19b</xref>); adults with head sometimes of same color as body without the horseshoe-shaped mark (Figure <xref ref-type="fig" rid="F20">20b</xref>).</p></tp:treatment-sec><tp:treatment-sec sec-type="description" id="SECID0EPSCI"><title>Size.</title><p>Mean <abbrev xmlns:xlink="http://www.w3.org/1999/xlink" xlink:title="total length" id="ABBRID0EVSCI" xlink:type="simple">TL</abbrev> 1243 mm, maximum 1447 mm (n = 4); [n = 7, mean <abbrev xmlns:xlink="http://www.w3.org/1999/xlink" xlink:title="total length" id="ABBRID0EYSCI" xlink:type="simple">TL</abbrev> 1195 mm, maximum <abbrev xmlns:xlink="http://www.w3.org/1999/xlink" xlink:title="total length" id="ABBRID0E2SCI" xlink:type="simple">TL</abbrev> 1495 mm (<xref ref-type="bibr" rid="B75">Volsøe 1939</xref>)].</p></tp:treatment-sec><tp:treatment-sec sec-type="distribution" id="SECID0ECTCI"><title>General distribution.</title><p>Indo-West Pacific, from the Persian Gulf to Japan (<xref ref-type="bibr" rid="B13">David and Ineich 1999</xref>).</p></tp:treatment-sec><tp:treatment-sec sec-type="IUCN Red List Category" id="SECID0EMTCI"><title>IUCN Red List Category.</title><p>Least concern (<xref ref-type="bibr" rid="B31">IUCN 2016</xref>).</p></tp:treatment-sec><tp:treatment-sec sec-type="remarks" id="SECID0EWTCI"><title>Remarks.</title><p>In the Persian Gulf and Gulf of Oman, juveniles of <italic><tp:taxon-name><tp:taxon-name-part taxon-name-part-type="genus">Hydrophis</tp:taxon-name-part> <tp:taxon-name-part taxon-name-part-type="species">cyanocinctus</tp:taxon-name-part></tp:taxon-name></italic> (smaller than one meter) are morphologically close to <italic><tp:taxon-name><tp:taxon-name-part taxon-name-part-type="genus">Hydrophis</tp:taxon-name-part> <tp:taxon-name-part taxon-name-part-type="species">lapemoides</tp:taxon-name-part></tp:taxon-name></italic>. In this <!--PageBreak-->case, focusing on the shape of scales in the thickest part of the body (with rounded or bluntly pointed tips versus more or less hexagonal or quadrangular in shape in <italic><tp:taxon-name><tp:taxon-name-part taxon-name-part-type="genus">Hydrophis</tp:taxon-name-part> <tp:taxon-name-part taxon-name-part-type="species">lapemoides</tp:taxon-name-part></tp:taxon-name></italic>) is helpful (see diagnostic features for both species). But adults exceed one meter, which is very rare in <italic><tp:taxon-name><tp:taxon-name-part taxon-name-part-type="genus">Hydrophis</tp:taxon-name-part> <tp:taxon-name-part taxon-name-part-type="species">lapemoides</tp:taxon-name-part></tp:taxon-name></italic>. <xref ref-type="bibr" rid="B78">Wall (1921)</xref> mentioned that <italic><tp:taxon-name><tp:taxon-name-part taxon-name-part-type="genus">Hydrophis</tp:taxon-name-part> <tp:taxon-name-part taxon-name-part-type="species">cyanocinctus</tp:taxon-name-part></tp:taxon-name></italic> is probably the most abundant species in the region. <xref ref-type="bibr" rid="B75">Volsøe (1939)</xref> however mentioned that in the Persian Gulf it is equaled or even surpassed by <italic><tp:taxon-name><tp:taxon-name-part taxon-name-part-type="genus">Hydrophis</tp:taxon-name-part> <tp:taxon-name-part taxon-name-part-type="species">lapemoides</tp:taxon-name-part></tp:taxon-name></italic> and <italic><tp:taxon-name><tp:taxon-name-part taxon-name-part-type="genus">Hydrophis</tp:taxon-name-part> <tp:taxon-name-part taxon-name-part-type="species">curtus</tp:taxon-name-part></tp:taxon-name></italic>. <xref ref-type="bibr" rid="B21">Gasperetti (1988)</xref> mentioned that both <italic><tp:taxon-name><tp:taxon-name-part taxon-name-part-type="genus">Hydrophis</tp:taxon-name-part> <tp:taxon-name-part taxon-name-part-type="species">cyanocinctus</tp:taxon-name-part></tp:taxon-name></italic> and <italic><tp:taxon-name><tp:taxon-name-part taxon-name-part-type="genus">Hydrophis</tp:taxon-name-part> <tp:taxon-name-part taxon-name-part-type="species">lapemoides</tp:taxon-name-part></tp:taxon-name></italic> are the most abundant sea snakes in both gulfs. <xref ref-type="bibr" rid="B54">Rezaie-Atagholipour et al. (2012)</xref> mentioned that <italic><tp:taxon-name><tp:taxon-name-part taxon-name-part-type="genus">Hydrophis</tp:taxon-name-part> <tp:taxon-name-part taxon-name-part-type="species">cyanocinctus</tp:taxon-name-part></tp:taxon-name></italic> is the most abundant sea snake in Hara Biosphere Reserve (the largest mangrove stand in the northwestern Indian Ocean) of the Persian Gulf. Intertwining of two <italic><tp:taxon-name><tp:taxon-name-part taxon-name-part-type="genus">Hydrophis</tp:taxon-name-part> <tp:taxon-name-part taxon-name-part-type="species">cyanocinctus</tp:taxon-name-part></tp:taxon-name></italic> is sometimes observed in the mangrove channels of the same ecosystem and other mangrove stands in the area (Figure <xref ref-type="fig" rid="F20">20</xref>; for more details see <xref ref-type="bibr" rid="B54">Rezaie-Atagholipour et al. 2012</xref>). <xref ref-type="bibr" rid="B55">Rezaie-Atagholipour et al. (2013)</xref> studied feeding habits of the same population in the biosphere reserve and found that main prey items for <italic><tp:taxon-name><tp:taxon-name-part taxon-name-part-type="genus">Hydrophis</tp:taxon-name-part> <tp:taxon-name-part taxon-name-part-type="species">cyanocinctus</tp:taxon-name-part></tp:taxon-name></italic> in this protected area are the mudskippers (<tp:taxon-name><tp:taxon-name-part taxon-name-part-type="family">Gobiidae</tp:taxon-name-part></tp:taxon-name>, <tp:taxon-name><tp:taxon-name-part taxon-name-part-type="subfamily">Oxudercinae</tp:taxon-name-part></tp:taxon-name>). The venom proteomes were also investigated for the same population of <italic><tp:taxon-name><tp:taxon-name-part taxon-name-part-type="genus">Hydrophis</tp:taxon-name-part> <tp:taxon-name-part taxon-name-part-type="species">cyanocinctus</tp:taxon-name-part></tp:taxon-name></italic> in the Hara Biosphere Reserve of the Persian Gulf (<xref ref-type="bibr" rid="B6">Calvete et al. 2012</xref>; <xref ref-type="bibr" rid="B35">Khorjestan et al. 2016</xref>).</p></tp:treatment-sec><tp:treatment-sec><!--Section generated to contain objects referenced in tp:taxon-treatment.--><fig id="F3" position="float" orientation="portrait"><label>Figure 3.</label><caption><p>Rostrals and mentals of sea snakes of the genus <italic><tp:taxon-name><tp:taxon-name-part taxon-name-part-type="genus">Hydrophis</tp:taxon-name-part></tp:taxon-name></italic> in the Persian Gulf and Gulf of Oman: <bold>a</bold> tip of rostral decurved, pointed and beaked shaped, mental narrow, elongate and dagger-shaped (<italic><tp:taxon-name><tp:taxon-name-part taxon-name-part-type="genus">Hydrophis</tp:taxon-name-part> <tp:taxon-name-part taxon-name-part-type="species">schistosus</tp:taxon-name-part></tp:taxon-name></italic>) <bold>b</bold> and <bold>c</bold> tip of rostral markedly tridentate, mental short and triangulate (<italic><tp:taxon-name><tp:taxon-name-part taxon-name-part-type="genus">Hydrophis</tp:taxon-name-part> <tp:taxon-name-part taxon-name-part-type="species">viperinus</tp:taxon-name-part></tp:taxon-name></italic> and <italic><tp:taxon-name><tp:taxon-name-part taxon-name-part-type="genus">Hydrophis</tp:taxon-name-part> <tp:taxon-name-part taxon-name-part-type="species">curtus</tp:taxon-name-part></tp:taxon-name></italic>, respectively) <bold>d</bold> tip of rostral markedly unidentate, mental short and triangulate (<italic><tp:taxon-name><tp:taxon-name-part taxon-name-part-type="genus">Hydrophis</tp:taxon-name-part> <tp:taxon-name-part taxon-name-part-type="species">ornatus</tp:taxon-name-part></tp:taxon-name></italic>) <bold>e–h</bold> tip of rostral slightly unidentate, mental short and triangulate (<italic><tp:taxon-name><tp:taxon-name-part taxon-name-part-type="genus">Hydrophis</tp:taxon-name-part> <tp:taxon-name-part taxon-name-part-type="species">ornatus</tp:taxon-name-part></tp:taxon-name></italic>, <italic><tp:taxon-name><tp:taxon-name-part taxon-name-part-type="genus">Hydrophis</tp:taxon-name-part> <tp:taxon-name-part taxon-name-part-type="species">spiralis</tp:taxon-name-part></tp:taxon-name></italic>, <italic><tp:taxon-name><tp:taxon-name-part taxon-name-part-type="genus">Hydrophis</tp:taxon-name-part> <tp:taxon-name-part taxon-name-part-type="species">cyanocinctus</tp:taxon-name-part></tp:taxon-name></italic> and <italic><tp:taxon-name><tp:taxon-name-part taxon-name-part-type="genus">Hydrophis</tp:taxon-name-part> <tp:taxon-name-part taxon-name-part-type="species">platurus</tp:taxon-name-part></tp:taxon-name></italic>, respectively).</p></caption><graphic xmlns:xlink="http://www.w3.org/1999/xlink" xlink:href="zookeys-622-129-g003.jpg" position="float" orientation="portrait" xlink:type="simple" id="oo_105601.jpg"/></fig><fig id="F18" position="float" orientation="portrait"><label>Figure 18.</label><caption><p>Head of <italic><tp:taxon-name><tp:taxon-name-part taxon-name-part-type="genus">Hydrophis</tp:taxon-name-part> <tp:taxon-name-part taxon-name-part-type="species">cyanocinctus</tp:taxon-name-part></tp:taxon-name></italic>: <bold>a</bold> lateral view <bold>b</bold> dorsal view.</p></caption><graphic xmlns:xlink="http://www.w3.org/1999/xlink" xlink:href="zookeys-622-129-g018.jpg" position="float" orientation="portrait" xlink:type="simple" id="oo_105629.jpg"/></fig><fig id="F19" position="float" orientation="portrait"><label>Figure 19.</label><caption><p>
          <italic><tp:taxon-name><tp:taxon-name-part taxon-name-part-type="genus">Hydrophis</tp:taxon-name-part> <tp:taxon-name-part taxon-name-part-type="species">cyanocinctus</tp:taxon-name-part></tp:taxon-name></italic>: <bold>a</bold> lateral view <bold>b</bold> dorsal view, and <bold>c</bold> ventral view of head <bold>d</bold> body.</p></caption><graphic xmlns:xlink="http://www.w3.org/1999/xlink" xlink:href="zookeys-622-129-g019.jpg" position="float" orientation="portrait" xlink:type="simple" id="oo_105631.jpg"/></fig><fig id="F20" position="float" orientation="portrait"><label>Figure 20.</label><caption><p>Two <italic><tp:taxon-name><tp:taxon-name-part taxon-name-part-type="genus">Hydrophis</tp:taxon-name-part> <tp:taxon-name-part taxon-name-part-type="species">cyanocinctus</tp:taxon-name-part></tp:taxon-name></italic> intertwined each other and floating on the surface in a mangrove channel in Jask (western Gulf of Oman).</p></caption><graphic xmlns:xlink="http://www.w3.org/1999/xlink" xlink:href="zookeys-622-129-g020.jpg" position="float" orientation="portrait" xlink:type="simple" id="oo_105632.jpg"/></fig></tp:treatment-sec><ref-list><ref id="B68"><mixed-citation xmlns:xlink="http://www.w3.org/1999/xlink" xlink:type="simple">
          <person-group><name name-style="western"><surname>Smith</surname><given-names>MA</given-names></name></person-group> (<year>1926</year>) <source>Monograph of the Sea Snakes (<tp:taxon-name><tp:taxon-name-part taxon-name-part-type="family">Hydrophiidae</tp:taxon-name-part></tp:taxon-name>).</source> <publisher-name>Printed by order of the Trustees of the British museum (Natural History)</publisher-name>, <publisher-loc>London</publisher-loc>, <size units="page">130 pp</size>.</mixed-citation></ref><ref id="B60"><mixed-citation xmlns:xlink="http://www.w3.org/1999/xlink" xlink:type="simple">
          <person-group><name name-style="western"><surname>Schmidt</surname><given-names>KP</given-names></name></person-group> (<year>1939</year>) <article-title>Reptiles and amphibians from southwestern Asia.</article-title> <source>Field Museum of Natural History Zoological Series</source> <volume>24</volume>(<issue>7</issue>): <fpage>49</fpage>–<lpage>92</lpage>.</mixed-citation></ref><ref id="B75"><mixed-citation xmlns:xlink="http://www.w3.org/1999/xlink" xlink:type="simple">
          <person-group><name name-style="western"><surname>Volsøe</surname><given-names>H</given-names></name></person-group> (<year>1939</year>) <article-title>The sea snakes of the Iranian Gulf and the Gulf of Oman, with a summary of the biology of the sea snakes.</article-title> In: <person-group><name name-style="western"><surname>Jessen</surname><given-names>K</given-names></name><name name-style="western"><surname>Spank</surname><given-names>R</given-names></name></person-group> (<role>Eds</role>) <source>Danish Scientific Investigations in Iran</source>, <issue>Part I</issue>. <publisher-loc>Copenhagen</publisher-loc>, <fpage>9</fpage>–<lpage>45</lpage>.</mixed-citation></ref><ref id="B27"><mixed-citation xmlns:xlink="http://www.w3.org/1999/xlink" xlink:type="simple">
          <person-group><name name-style="western"><surname>Haas</surname><given-names>G</given-names></name></person-group> (<year>1957</year>) <article-title>Some amphibians and reptiles from Arabia.</article-title> <source>Proceedings of the California Academy of Science</source> <volume>29</volume>(<issue>3</issue>): <fpage>19</fpage>–<lpage>28</lpage>.</mixed-citation></ref><ref id="B28"><mixed-citation xmlns:xlink="http://www.w3.org/1999/xlink" xlink:type="simple">
          <person-group><name name-style="western"><surname>Haas</surname><given-names>G</given-names></name></person-group> (<year>1961</year>) <article-title>On a collection of Arabian reptiles.</article-title> <source>Annals of the Carnegie Museum of Natural History</source> <volume>36</volume>(<issue>3</issue>): <fpage>47</fpage>–<lpage>86</lpage>.</mixed-citation></ref><ref id="B10"><mixed-citation xmlns:xlink="http://www.w3.org/1999/xlink" xlink:type="simple">
          <person-group><name name-style="western"><surname>Corkill</surname><given-names>NL</given-names></name><name name-style="western"><surname>Cochrane</surname><given-names>JA</given-names></name></person-group> (<year>1965</year>) <article-title>The snakes of the Arabian Peninsula and Socotra.</article-title> <source>The Journal of the Bombay Natural History Society</source> <volume>62</volume>(<issue>3</issue>): <fpage>475</fpage>–<lpage>506</lpage>.</mixed-citation></ref><ref id="B40"><mixed-citation xmlns:xlink="http://www.w3.org/1999/xlink" xlink:type="simple">
          <person-group><name name-style="western"><surname>Leviton</surname><given-names>AE</given-names></name><name name-style="western"><surname>Anderson</surname><given-names>SC</given-names></name></person-group> (<year>1967</year>) <article-title>Survey of the reptiles of the Sheikhdom of Abu Dhabi, Arabian Peninsula, part II, systematic account of the collection of reptiles made in the Sheikhdom of Abu Dhabi by John Gasperetti.</article-title> <source>Proceedings of the California Academy of Science</source> <volume>35</volume>(<issue>9</issue>): <fpage>157</fpage>–<lpage>192</lpage>.</mixed-citation></ref><ref id="B20"><mixed-citation xmlns:xlink="http://www.w3.org/1999/xlink" xlink:type="simple">
          <person-group><name name-style="western"><surname>Gallagher</surname><given-names>MD</given-names></name></person-group> (<year>1971</year>) <source>The amphibians and reptiles of Bahrain.</source> <publisher-name>Published by the author</publisher-name>, <publisher-loc>Bahrain</publisher-loc>, <size units="page">40 pp</size>.</mixed-citation></ref><ref id="B16"><mixed-citation xmlns:xlink="http://www.w3.org/1999/xlink" xlink:type="simple">
          <person-group><name name-style="western"><surname>Eissa</surname><given-names>SM</given-names></name><name name-style="western"><surname>El-Assy</surname><given-names>YS</given-names></name></person-group> (<year>1975</year>) <article-title>Record of certain reptilian species found in Kuwait.</article-title> <source>Journal of the Kuwait University</source> <volume>2</volume>: <fpage>123</fpage>–<lpage>146</lpage>.</mixed-citation></ref><ref id="B32"><mixed-citation xmlns:xlink="http://www.w3.org/1999/xlink" xlink:type="simple">
          <person-group><name name-style="western"><surname>Joger</surname><given-names>U</given-names></name></person-group> (<year>1984</year>) <source>The venomous snakes of the Near and Middle East. L.R.</source> <publisher-name>Verlag</publisher-name>, <publisher-loc>Wiesbaden</publisher-loc>, <size units="page">115 pp</size>.</mixed-citation></ref><ref id="B39"><mixed-citation xmlns:xlink="http://www.w3.org/1999/xlink" xlink:type="simple">
          <person-group><name name-style="western"><surname>Leviton</surname><given-names>AE</given-names></name><name name-style="western"><surname>Aldrich</surname><given-names>ML</given-names></name></person-group> (<year>1984</year>) <article-title>Introduction: John Anderson (1833–1900) a zoologist in the Victorian period; checklist of the amphibian and reptiles of the Arabian Peninsula; Bibliography of John Anderson.</article-title> In: <person-group><name name-style="western"><surname>Anderson</surname><given-names>J</given-names></name></person-group> (<role>Ed.</role>) <source>Herpetology of Arabia</source>. <publisher-name>Society for the Study of Amphibians and Reptiles</publisher-name>, <page-range>v–xxxv</page-range>.</mixed-citation></ref><ref id="B21"><mixed-citation xmlns:xlink="http://www.w3.org/1999/xlink" xlink:type="simple">
          <person-group><name name-style="western"><surname>Gasperetti</surname><given-names>J</given-names></name></person-group> (<year>1988</year>) <article-title>The snakes of Saudi Arabia.</article-title> In: <person-group><name name-style="western"><surname>Büttiker</surname><given-names>W</given-names></name><name name-style="western"><surname>Krupp</surname><given-names>F</given-names></name></person-group> (<role>Eds</role>) <issue-title>Fauna of Saudi Arabia, vol 9.</issue-title> <source>National Commission for Wildlife Conservation and Development (NCWCD), Riyadh</source>, <fpage>169</fpage>–<lpage>450</lpage>.</mixed-citation></ref><ref id="B41"><mixed-citation xmlns:xlink="http://www.w3.org/1999/xlink" xlink:type="simple">
          <person-group><name name-style="western"><surname>Leviton</surname><given-names>AE</given-names></name><name name-style="western"><surname>Anderson</surname><given-names>SC</given-names></name><name name-style="western"><surname>Adler</surname><given-names>K</given-names></name><name name-style="western"><surname>Minton</surname><given-names>SA</given-names></name></person-group> (<year>1992</year>) <source>Handbook to Middle East amphibians and reptiles.</source> <publisher-name>Athens</publisher-name>, <publisher-loc>Ohio, Society for the Study of Amphibians and Reptiles</publisher-loc>, <size units="page">252 pp</size>.</mixed-citation></ref><ref id="B7"><mixed-citation xmlns:xlink="http://www.w3.org/1999/xlink" xlink:type="simple">
          <person-group><name name-style="western"><surname>Carpenter</surname><given-names>KE</given-names></name><name name-style="western"><surname>Krupp</surname><given-names>F</given-names></name><name name-style="western"><surname>Jones</surname><given-names>DA</given-names></name><name name-style="western"><surname>Zajonz</surname><given-names>U</given-names></name></person-group> (<year>1997</year>) <source>Living marine resources of Kuwait, eastern Saudi Arabia, Bahrain, Qatar, and the United Arab Emirates.</source> <publisher-name>FAO</publisher-name>, <publisher-loc>Rome</publisher-loc>, <size units="page">324 pp</size>.</mixed-citation></ref><ref id="B17"><mixed-citation xmlns:xlink="http://www.w3.org/1999/xlink" xlink:type="simple">
          <person-group><name name-style="western"><surname>Firouz</surname><given-names>E</given-names></name></person-group> (<year>1999</year>) <source>A guide to the fauna of Iran</source>. <publisher-name>Iran University Press</publisher-name>, <publisher-loc>Tehran</publisher-loc>. <comment>[In Persian]</comment></mixed-citation></ref><ref id="B37"><mixed-citation xmlns:xlink="http://www.w3.org/1999/xlink" xlink:type="simple">
          <person-group><name name-style="western"><surname>Latifi</surname><given-names>M</given-names></name></person-group> (<year>2000</year>) <source>Snakes of Iran, 3th edition.</source> <publisher-name>DOE</publisher-name>, <publisher-loc>Tehran</publisher-loc>, <size units="page">478 pp</size>. <comment>[In Persian; In English, 1991, translated by Society of the Study of Amphibians and Reptiles, Oxford, Ohio]</comment></mixed-citation></ref><ref id="B1"><mixed-citation xmlns:xlink="http://www.w3.org/1999/xlink" xlink:type="simple">
          <person-group><name name-style="western"><surname>Baldwin</surname><given-names>R</given-names></name><name name-style="western"><surname>Gardner</surname><given-names>AS</given-names></name></person-group> (<year>2005</year>) <article-title>Marine reptiles.</article-title> In: <person-group><name name-style="western"><surname>Hellyer</surname><given-names>P</given-names></name><name name-style="western"><surname>Aspinall</surname><given-names>S</given-names></name></person-group> (<role>Eds</role>) <issue-title>The Emirates: A Natural History.</issue-title> <source>Trident Press, London</source>, <fpage>242</fpage>–<lpage>251</lpage>.</mixed-citation></ref><ref id="B18"><mixed-citation xmlns:xlink="http://www.w3.org/1999/xlink" xlink:type="simple">
          <person-group><name name-style="western"><surname>Firouz</surname><given-names>E</given-names></name></person-group> (<year>2005</year>) <source>The complete fauna of Iran</source>. <publisher-name>IB Tauris</publisher-name>, <size units="page">352 pp</size>.</mixed-citation></ref><ref id="B15"><mixed-citation xmlns:xlink="http://www.w3.org/1999/xlink" xlink:type="simple">
          <person-group><name name-style="western"><surname>Egan</surname><given-names>D</given-names></name></person-group> (<year>2007</year>) <source>Snakes of Arabia: a field guide to the snakes of the Arabian Peninsula and its shores.</source> <publisher-name>Motivate Publishing</publisher-name>, <publisher-loc>Dubai</publisher-loc>, <size units="page">208 pp</size>.</mixed-citation></ref><ref id="B52"><mixed-citation xmlns:xlink="http://www.w3.org/1999/xlink" xlink:type="simple">
          <person-group><name name-style="western"><surname>Rastegar-Pouyani</surname><given-names>N</given-names></name><name name-style="western"><surname>Kami</surname><given-names>HJ</given-names></name><name name-style="western"><surname>Rajabizadeh</surname><given-names>M</given-names></name><name name-style="western"><surname>Shafiei</surname><given-names>S</given-names></name><name name-style="western"><surname>Anderson</surname><given-names>SC</given-names></name></person-group> (<year>2008</year>) <article-title>Annotated checklist of amphibians and reptiles of Iran.</article-title> <source>Iranian Journal of Animal Biosystematics</source> <volume>4</volume>(<issue>1</issue>): <fpage>7</fpage>–<lpage>30</lpage>.</mixed-citation></ref><ref id="B58"><mixed-citation xmlns:xlink="http://www.w3.org/1999/xlink" xlink:type="simple">
          <person-group><name name-style="western"><surname>Safaei</surname><given-names>M</given-names></name><name name-style="western"><surname>Esmaili</surname><given-names>H</given-names></name></person-group> (<year>2009</year>) <article-title>Identification and distribution of sea snakes (Serpents: <tp:taxon-name><tp:taxon-name-part taxon-name-part-type="family">Hydrophiidae</tp:taxon-name-part></tp:taxon-name>) in the coastal waters of the Persian Gulf and Gulf of Oman.</article-title> <source>Quarterly of Marine Research</source> <volume>1</volume>(<issue>1</issue>): <fpage>37</fpage>–<lpage>49</lpage>. <comment>[In Persian with an abstract in English]</comment></mixed-citation></ref><ref id="B71"><mixed-citation xmlns:xlink="http://www.w3.org/1999/xlink" xlink:type="simple">
          <person-group><name name-style="western"><surname>Soorae</surname><given-names>PS</given-names></name><name name-style="western"><surname>Al</surname><given-names>Quarqaz M</given-names></name><name name-style="western"><surname>Gardner</surname><given-names>AS</given-names></name></person-group> (<year>2010</year>) <article-title>An overview and checklist of the native and alien herpetofauna of the United Arab Emirates.</article-title> <source>Herpetological Conservation and Biology</source> <volume>5</volume>(<issue>3</issue>): <fpage>529</fpage>–<lpage>536</lpage>.</mixed-citation></ref><ref id="B6"><mixed-citation xmlns:xlink="http://www.w3.org/1999/xlink" xlink:type="simple">
          <person-group><name name-style="western"><surname>Calvete</surname><given-names>JJ</given-names></name><name name-style="western"><surname>Ghezellou</surname><given-names>P</given-names></name><name name-style="western"><surname>Paiva</surname><given-names>O</given-names></name><name name-style="western"><surname>Matainaho</surname><given-names>T</given-names></name><name name-style="western"><surname>Ghassempour</surname><given-names>A</given-names></name><name name-style="western"><surname>Goudarzi</surname><given-names>H</given-names></name><name name-style="western"><surname>Kraus</surname><given-names>F</given-names></name><name name-style="western"><surname>Sanz</surname><given-names>L</given-names></name><name name-style="western"><surname>Williams</surname><given-names>DJ</given-names></name></person-group> (<year>2012</year>) <article-title>Snake venomics of two poorly known <tp:taxon-name><tp:taxon-name-part taxon-name-part-type="subfamily">Hydrophiinae</tp:taxon-name-part></tp:taxon-name>: comparative proteomics of the venoms of terrestrial <italic><tp:taxon-name><tp:taxon-name-part taxon-name-part-type="genus">Toxicocalamus</tp:taxon-name-part> <tp:taxon-name-part taxon-name-part-type="species">longissimus</tp:taxon-name-part></tp:taxon-name></italic> and marine <italic><tp:taxon-name><tp:taxon-name-part taxon-name-part-type="genus">Hydrophis</tp:taxon-name-part> <tp:taxon-name-part taxon-name-part-type="species">cyanocinctus</tp:taxon-name-part></tp:taxon-name></italic>.</article-title> <source>Journal of Proteomics</source> <volume>75</volume>(<issue>13</issue>): <fpage>4091</fpage>–<lpage>4101</lpage>. doi: <ext-link xlink:type="simple" ext-link-type="doi" xlink:href="10.1016/j.jprot.2012.05.026">10.1016/j.jprot.2012.05.026</ext-link></mixed-citation></ref><ref id="B54"><mixed-citation xmlns:xlink="http://www.w3.org/1999/xlink" xlink:type="simple">
          <person-group><name name-style="western"><surname>Rezaie-Atagholipour</surname><given-names>M</given-names></name><name name-style="western"><surname>Riyahi-Bakhtiari</surname><given-names>A</given-names></name><name name-style="western"><surname>Rajabizadeh</surname><given-names>M</given-names></name><name name-style="western"><surname>Ghezellou</surname><given-names>P</given-names></name></person-group> (<year>2012</year>) <article-title>Status of the annulated sea snake, <italic><tp:taxon-name><tp:taxon-name-part taxon-name-part-type="genus">Hydrophis</tp:taxon-name-part> <tp:taxon-name-part taxon-name-part-type="species">cyanocinctus</tp:taxon-name-part></tp:taxon-name></italic>, in the Hara Protected Area of Persian Gulf.</article-title> <source>Zoology in the Middle East</source> <volume>57</volume>: <fpage>53</fpage>–<lpage>60</lpage>. doi: <ext-link xlink:type="simple" ext-link-type="doi" xlink:href="10.1080/09397140.2012.10648963">10.1080/09397140.2012.10648963</ext-link></mixed-citation></ref><ref id="B33"><mixed-citation xmlns:xlink="http://www.w3.org/1999/xlink" xlink:type="simple">
          <person-group><name name-style="western"><surname>Kamali</surname><given-names>K</given-names></name></person-group> (<year>2013</year>) <source>A field guide for reptiles and amphibian of Iran.</source> <publisher-name>Iranshenasi</publisher-name>, <publisher-loc>Tehran</publisher-loc>, <size units="page">368 pp</size>. <comment>[In Persian]</comment></mixed-citation></ref><ref id="B55"><mixed-citation xmlns:xlink="http://www.w3.org/1999/xlink" xlink:type="simple">
          <person-group><name name-style="western"><surname>Rezaie-Atagholipour</surname><given-names>M</given-names></name><name name-style="western"><surname>Riyahi-Bakhtiari</surname><given-names>A</given-names></name><name name-style="western"><surname>Sajjadi</surname><given-names>M</given-names></name></person-group> (<year>2013</year>) <article-title>Feeding habits of the annulated sea snake, <italic><tp:taxon-name><tp:taxon-name-part taxon-name-part-type="genus">Hydrophis</tp:taxon-name-part> <tp:taxon-name-part taxon-name-part-type="species">cyanocinctus</tp:taxon-name-part></tp:taxon-name></italic>, in the Persian Gulf.</article-title> <source>Journal of Herpetology</source> <volume>47</volume>(<issue>2</issue>): <fpage>328</fpage>–<lpage>330</lpage>. doi: <ext-link xlink:type="simple" ext-link-type="doi" xlink:href="10.1670/11-150">10.1670/11-150</ext-link></mixed-citation></ref><ref id="B57"><mixed-citation xmlns:xlink="http://www.w3.org/1999/xlink" xlink:type="simple">
          <person-group><name name-style="western"><surname>Safaei-Mahroo</surname><given-names>B</given-names></name><name name-style="western"><surname>Ghaffari</surname><given-names>H</given-names></name><name name-style="western"><surname>Fahimi</surname><given-names>H</given-names></name><name name-style="western"><surname>Broomand</surname><given-names>S</given-names></name><name name-style="western"><surname>Yazdanian</surname><given-names>M</given-names></name><name name-style="western"><surname>Najafi-Majd</surname><given-names>L</given-names></name><etal>et al.</etal></person-group> (<year>2015</year>) <article-title>The herpetofauna of Iran: checklist of taxonomy, distribution and conservation status.</article-title> <source>Asian Herpetological Research</source> <volume>6</volume>(<issue>4</issue>): <fpage>257</fpage>–<lpage>290</lpage>. doi: <ext-link xlink:type="simple" ext-link-type="doi" xlink:href="10.16373/j.cnki.ahr.140062">10.16373/j.cnki.ahr.140062</ext-link></mixed-citation></ref><ref id="B63"><mixed-citation xmlns:xlink="http://www.w3.org/1999/xlink" xlink:type="simple">
          <person-group><name name-style="western"><surname>Sereshk</surname><given-names>ZH</given-names></name><name name-style="western"><surname>Bakhtiari</surname><given-names>AR</given-names></name></person-group> (<year>2015</year>) <article-title>Concentrations of trace elements in the kidney, liver, muscle, and skin of short sea snake (<italic><tp:taxon-name><tp:taxon-name-part taxon-name-part-type="genus">Lapemis</tp:taxon-name-part> <tp:taxon-name-part taxon-name-part-type="species">curtus</tp:taxon-name-part></tp:taxon-name></italic>) from the Strait of Hormuz Persian Gulf.</article-title> <source>Environmental Science and Pollution Research</source> <volume>22</volume>(<issue>20</issue>): <fpage>15781</fpage>–<lpage>15787</lpage>. doi: <ext-link xlink:type="simple" ext-link-type="doi" xlink:href="10.1007/s11356-015">10.1007/s11356-015</ext-link> 4631-3</mixed-citation></ref><ref id="B35"><mixed-citation xmlns:xlink="http://www.w3.org/1999/xlink" xlink:type="simple">
          <person-group><name name-style="western"><surname>Khorjestan</surname><given-names>MS</given-names></name><name name-style="western"><surname>Abtahi</surname><given-names>B</given-names></name><name name-style="western"><surname>Siadat</surname><given-names>SOR</given-names></name><name name-style="western"><surname>Motevalli</surname><given-names>M</given-names></name><name name-style="western"><surname>Rezadoost</surname><given-names>H</given-names></name><name name-style="western"><surname>Ghezellou</surname><given-names>P</given-names></name><name name-style="western"><surname>Ghassempour</surname><given-names>A</given-names></name></person-group> (<year>2016</year>) <article-title>Analysis of annulated sea snake venom, <italic><tp:taxon-name><tp:taxon-name-part taxon-name-part-type="genus">Hydrophis</tp:taxon-name-part> <tp:taxon-name-part taxon-name-part-type="species">Cyanocinctus</tp:taxon-name-part></tp:taxon-name></italic>, using liquid chromatography and MALDI-TOF/TOF.</article-title> <source>Current Proteomics</source> <volume>12</volume>(<issue>1</issue>): <fpage>45</fpage>–<lpage>55</lpage>. doi: <ext-link xlink:type="simple" ext-link-type="doi" xlink:href="10.2174/157016461201150506201840">10.2174/157016461201150506201840</ext-link></mixed-citation></ref><ref id="B4"><mixed-citation xmlns:xlink="http://www.w3.org/1999/xlink" xlink:type="simple">
          <person-group><name name-style="western"><surname>Boulenger</surname><given-names>GA</given-names></name></person-group> (<year>1887</year>) <article-title>A list of the reptiles and batrachians obtained near Muscat, Arabia, and presented to the British Museum by Surgeon-Major ASG Jayakar.</article-title> <source>Annals and Magazine of Natural History</source> <volume>5</volume>(<issue>20</issue>): <fpage>407</fpage>–<lpage>408</lpage>. doi: <ext-link xlink:type="simple" ext-link-type="doi" xlink:href="10.1080/00222938709460086">10.1080/00222938709460086</ext-link></mixed-citation></ref><ref id="B79"><mixed-citation xmlns:xlink="http://www.w3.org/1999/xlink" xlink:type="simple">
          <person-group><name name-style="western"><surname>Werner</surname><given-names>F</given-names></name></person-group> (<year>1895</year>) <article-title>Über eine sammlung von Reptilien aus Persien, Mesopotamien und Arabien.</article-title> <source>Verhandlungen der Zoologisch-Botanischen Gesellschaft in Wien</source> <volume>45</volume>: <fpage>13</fpage>–<lpage>20</lpage>. doi: <ext-link xlink:type="simple" ext-link-type="doi" xlink:href="10.5962/bhl.part.26910">10.5962/bhl.part.26910</ext-link></mixed-citation></ref><ref id="B5"><mixed-citation xmlns:xlink="http://www.w3.org/1999/xlink" xlink:type="simple">
          <person-group><name name-style="western"><surname>Boulenger</surname><given-names>GA</given-names></name></person-group> (<year>1896</year>) <source>Catalogue of the snakes in the British Museum (Natural History)</source>, <volume>vol 3</volume>. <publisher-loc>London</publisher-loc>, <size units="page">727 pp</size>.</mixed-citation></ref><ref id="B13"><mixed-citation xmlns:xlink="http://www.w3.org/1999/xlink" xlink:type="simple">
          <person-group><name name-style="western"><surname>David</surname><given-names>P</given-names></name><name name-style="western"><surname>Ineich</surname><given-names>I</given-names></name></person-group> (<year>1999</year>) <article-title>Les serpents venimeux du monde: systématique et répartition.</article-title> <source>Dumerilia</source> <volume>3</volume>: <fpage>3</fpage>–<lpage>499</lpage>.</mixed-citation></ref><ref id="B31"><mixed-citation xmlns:xlink="http://www.w3.org/1999/xlink" xlink:type="simple">
          <institution xlink:type="simple">IUCN</institution> (<institution xlink:type="simple">International Union for the Conservation of Nature</institution>) (<year>2016</year>) <source>Red List of Threatened Species version 2016-1</source>. <ext-link xlink:type="simple" ext-link-type="uri" xlink:href="http://www.iucnredlist.org">http://www.iucnredlist.org</ext-link> [<date-in-citation>downloaded on August 23, 2016</date-in-citation>]</mixed-citation></ref><ref id="B78"><mixed-citation xmlns:xlink="http://www.w3.org/1999/xlink" xlink:type="simple">
          <person-group><name name-style="western"><surname>Wall</surname><given-names>F</given-names></name></person-group> (<year>1921</year>) <source><italic><tp:taxon-name><tp:taxon-name-part taxon-name-part-type="genus">Ophidia</tp:taxon-name-part> <tp:taxon-name-part taxon-name-part-type="species">taprobanica</tp:taxon-name-part></tp:taxon-name></italic> or the snakes of Ceylon</source>. <publisher-name>H. R. Cottle</publisher-name>, <publisher-loc>Colombo</publisher-loc>, <size units="page">582 pp</size>.</mixed-citation></ref></ref-list></tp:taxon-treatment>
