# Supplementary material for: Sea snakes (Elapidae, Hydrophiinae) in their westernmost extent: an updated and illustrated checklist and key to the species in the Persian Gulf and Gulf of Oman
Source: Zookeys. 2016 Oct 6;(622):129–64. doi: 10.3897/zookeys.622.9939 (PMC5096412; doi:10.3897/zookeys.622.9939)
Supplement: XML Treatment for Hydrophis lapemoides [file zookeys.622.9939-treatment8.xml]

<!DOCTYPE tp:taxon-treatment
  PUBLIC "-//TaxonX//DTD Taxonomic Treatment Publishing DTD v0 20100105//EN" "tax-treatment-NSO.dtd">
<tp:taxon-treatment xmlns:tp="http://www.plazi.org/taxpub"><tp:treatment-meta><kwd-group><label>Taxon classification</label><kwd><named-content content-type="kingdom">Animalia</named-content></kwd><kwd><named-content content-type="order">Squamata</named-content></kwd><kwd><named-content content-type="family">Elapidae</named-content></kwd></kwd-group><mixed-citation publication-type="journal"><person-group><name><surname>Rezaie-Atagholipour</surname><given-names>Mohsen</given-names></name><name><surname>Ghezellou</surname><given-names>Parviz</given-names></name><name><surname>Hesni</surname><given-names>Majid Askari</given-names></name><name><surname>Dakhteh</surname><given-names>Seyyed Mohammad Hashem</given-names></name><name><surname>Ahmadian</surname><given-names>Hooman</given-names></name><name><surname>Vidal</surname><given-names>Nicolas</given-names></name></person-group><article-title>Sea snakes (<tp:taxon-name><tp:taxon-name-part taxon-name-part-type="family">Elapidae</tp:taxon-name-part></tp:taxon-name>, <tp:taxon-name><tp:taxon-name-part taxon-name-part-type="subfamily">Hydrophiinae</tp:taxon-name-part></tp:taxon-name>) in their westernmost extent: an updated and illustrated checklist and key to the species in the Persian Gulf and Gulf of Oman</article-title><source>Zookeys</source><day>6</day><month>10</month><year>2016</year><volume>2016</volume><issue>622</issue><fpage>129</fpage><lpage>164</lpage><pub-id pub-id-type="doi">10.3897/zookeys.622.9939</pub-id></mixed-citation></tp:treatment-meta><tp:nomenclature><tp:taxon-name>
                <tp:taxon-name-part taxon-name-part-type="genus">Hydrophis</tp:taxon-name-part>
                <tp:taxon-name-part taxon-name-part-type="species">lapemoides</tp:taxon-name-part>
                <object-id xmlns:xlink="http://www.w3.org/1999/xlink" content-type="vernacular" xlink:type="simple">Common names: English – Persian Gulf Sea Snake; Farsi – Mâr-e daryâï-ye khalij-e fârs</object-id>
              </tp:taxon-name><tp:taxon-authority>(Gray, 1849)</tp:taxon-authority><xref ref-type="fig" rid="F4">Figures 4d</xref><xref ref-type="fig" rid="F21">, 21</xref><xref ref-type="fig" rid="F22">, 22</xref><!--PageBreak--><!--PageBreak--><tp:nomenclature-citation-list><tp:nomenclature-citation><tp:taxon-name>
                    <tp:taxon-name-part taxon-name-part-type="genus">Aturia</tp:taxon-name-part> <tp:taxon-name-part taxon-name-part-type="species">lapemoides</tp:taxon-name-part></tp:taxon-name><comment>Gray, 1849: 46.</comment></tp:nomenclature-citation><tp:nomenclature-citation><tp:taxon-name>
                    <tp:taxon-name-part taxon-name-part-type="genus">Distira</tp:taxon-name-part> <tp:taxon-name-part taxon-name-part-type="species">lapemidoides</tp:taxon-name-part></tp:taxon-name><comment>-<xref ref-type="bibr" rid="B79">Werner 1895</xref>: 20. -<xref ref-type="bibr" rid="B5">Boulenger 1896</xref>: 297.</comment></tp:nomenclature-citation><tp:nomenclature-citation><tp:taxon-name>
                    <tp:taxon-name-part taxon-name-part-type="genus">Hydrophis</tp:taxon-name-part> <tp:taxon-name-part taxon-name-part-type="species">lapemoides</tp:taxon-name-part></tp:taxon-name><comment>-<xref ref-type="bibr" rid="B68">Smith 1926</xref>: 86. -<xref ref-type="bibr" rid="B34">Kennedy 1937</xref>: 748. -<xref ref-type="bibr" rid="B75">Volsøe 1939</xref>: 19. -<xref ref-type="bibr" rid="B10">Corkill and Cochrane 1965</xref>: 494. -<xref ref-type="bibr" rid="B32">Joger 1984</xref>: 33. -<xref ref-type="bibr" rid="B39">Leviton and Aldrich 1984</xref>: XXIV. -<xref ref-type="bibr" rid="B21">Gasperetti 1988</xref>: 312. -<xref ref-type="bibr" rid="B41">Leviton et al. 1992</xref>: 123. -<xref ref-type="bibr" rid="B48">Rasmussen 1993</xref>: 97. -<xref ref-type="bibr" rid="B7">Carpenter et al. 1997</xref>: 247. -<xref ref-type="bibr" rid="B17">Firouz 1999</xref>: 192. -<xref ref-type="bibr" rid="B37">Latifi 2000</xref>: 340. -<xref ref-type="bibr" rid="B1">Baldwin and Gardner 2005</xref>: 249. -<xref ref-type="bibr" rid="B18">Firouz 2005</xref>: 209. -<xref ref-type="bibr" rid="B70">Soorae et al. 2006</xref>: 109. -<xref ref-type="bibr" rid="B15">Egan 2007</xref>: 148. -<xref ref-type="bibr" rid="B52">Rastegar-Pouyani et al. 2008</xref>: 20. -<xref ref-type="bibr" rid="B58">Safaei and Esmaili 2009</xref>: 45. -<xref ref-type="bibr" rid="B71">Soorae et al. 2010</xref>: 535. -<xref ref-type="bibr" rid="B57">Safaei-Mahroo et al. 2015</xref>: 282.</comment></tp:nomenclature-citation><tp:nomenclature-citation><tp:taxon-name>
                    <tp:taxon-name-part taxon-name-part-type="genus">Chitulia</tp:taxon-name-part> <tp:taxon-name-part taxon-name-part-type="species">lapemoides</tp:taxon-name-part></tp:taxon-name><comment>-<xref ref-type="bibr" rid="B33">Kamali 2013</xref>: 236.</comment></tp:nomenclature-citation></tp:nomenclature-citation-list></tp:nomenclature><tp:treatment-sec sec-type="material" id="SECID0EH6CI"><title>Material examined.</title><p>
                <bold>Gulf of Oman</bold>: 1 specimen, Jask and Ras-Meydani, depth 18–50m [(ZMSBUK.HD.40), <abbrev xmlns:xlink="http://www.w3.org/1999/xlink" xlink:title="total length" id="ABBRID0EP6CI" xlink:type="simple">TL</abbrev> 775, <abbrev xmlns:xlink="http://www.w3.org/1999/xlink" xlink:title="snout-vent length" id="ABBRID0ES6CI" xlink:type="simple">SVL</abbrev> 702, <abbrev xmlns:xlink="http://www.w3.org/1999/xlink" xlink:title="head length" id="ABBRID0EV6CI" xlink:type="simple">HL</abbrev> 19, <abbrev xmlns:xlink="http://www.w3.org/1999/xlink" xlink:title="head width" id="ABBRID0EY6CI" xlink:type="simple">HW</abbrev> 9.2, <abbrev xmlns:xlink="http://www.w3.org/1999/xlink" xlink:title="gap length" id="ABBRID0E26CI" xlink:type="simple">GL</abbrev> 11.7, <abbrev xmlns:xlink="http://www.w3.org/1999/xlink" xlink:title="snout to nostril length" id="ABBRID0E56CI" xlink:type="simple">SNL</abbrev> 3.4, <abbrev xmlns:xlink="http://www.w3.org/1999/xlink" xlink:title="nostril to eye length" id="ABBRID0EBADI" xlink:type="simple">NEL</abbrev> 2.4, <abbrev xmlns:xlink="http://www.w3.org/1999/xlink" xlink:title="neck diameter" id="ABBRID0EEADI" xlink:type="simple">ND</abbrev> 30, <abbrev xmlns:xlink="http://www.w3.org/1999/xlink" xlink:title="greatest body diameter" id="ABBRID0EHADI" xlink:type="simple">GBD</abbrev> 65, <abbrev xmlns:xlink="http://www.w3.org/1999/xlink" xlink:title="number of supralabials" id="ABBRID0EKADI" xlink:type="simple">NSL</abbrev> 7, <abbrev xmlns:xlink="http://www.w3.org/1999/xlink" xlink:title="number of scale rows on the neck" id="ABBRID0ENADI" xlink:type="simple">NSR</abbrev> 30, <abbrev xmlns:xlink="http://www.w3.org/1999/xlink" xlink:title="number of scale rows on the body" id="ABBRID0EQADI" xlink:type="simple">BSR</abbrev> 43, <abbrev xmlns:xlink="http://www.w3.org/1999/xlink" xlink:title="number of bands" id="ABBRID0ETADI" xlink:type="simple">NB</abbrev> 45], October and November 2013, collector: M. Rezaie-Atagholipour.</p></tp:treatment-sec><tp:treatment-sec sec-type="diagnosis" id="SECID0EWADI"><title>Diagnosis.</title><p>Head slightly small (Figure <xref ref-type="fig" rid="F22">22</xref>); [8 supralabials, second in contact with prefrontal, third and fourth or third, fourth and fifth touch eye (<xref ref-type="bibr" rid="B21">Gasperetti 1988</xref>)] (Figure <xref ref-type="fig" rid="F21">21</xref>); body elongate but not markedly slender anteriorly (Figure <xref ref-type="fig" rid="F22">22</xref>); [290–404 ventrals (<xref ref-type="bibr" rid="B75">Volsøe 1939</xref>)], slightly distinguishable from adjacent scales (Figure <xref ref-type="fig" rid="F4">4d</xref>); body <!--PageBreak-->scales in thickest part of body more or less quadrangular or hexagonal in shape and juxtaposed; [29–31 scale rows on neck, 41–46 on body (<xref ref-type="bibr" rid="B75">Volsøe 1939</xref>)].</p></tp:treatment-sec><tp:treatment-sec sec-type="Coloration" id="SECID0E1BDI"><title>Coloration.</title><p>Body olive-whitish, dirty white, darker dorsally and paler ventrally; [41–55 (<xref ref-type="bibr" rid="B75">Volsøe 1939</xref>)] black rings broader dorsally, or broader bands tapering to points on the sides, on the body and tail (Figure <xref ref-type="fig" rid="F22">22a</xref>); head black in juveniles, usually <!--PageBreak-->with a yellow horseshoe-shaped mark above; adults with head sometimes of same color as body without the horseshoe-shaped mark.</p></tp:treatment-sec><tp:treatment-sec sec-type="description" id="SECID0EKCDI"><title>Size.</title><p>
                <abbrev xmlns:xlink="http://www.w3.org/1999/xlink" xlink:title="total length" id="ABBRID0EPCDI" xlink:type="simple">TL</abbrev> 775 mm (n = 1); [n = 8, mean <abbrev xmlns:xlink="http://www.w3.org/1999/xlink" xlink:title="total length" id="ABBRID0ESCDI" xlink:type="simple">TL</abbrev> 781 mm, maximum <abbrev xmlns:xlink="http://www.w3.org/1999/xlink" xlink:title="total length" id="ABBRID0EVCDI" xlink:type="simple">TL</abbrev> 895 mm (<xref ref-type="bibr" rid="B75">Volsøe 1939</xref>)].</p></tp:treatment-sec><tp:treatment-sec sec-type="distribution" id="SECID0E3CDI"><title>General distribution.</title><p>Indian Ocean, from the Persian Gulf to Malay Archipelago (<xref ref-type="bibr" rid="B44">Minton 1966</xref>; <xref ref-type="bibr" rid="B47">Rasmussen 1987</xref>).</p></tp:treatment-sec><tp:treatment-sec sec-type="IUCN Red List Category" id="SECID0EKDDI"><title>IUCN Red List Category.</title><p>Least concern (<xref ref-type="bibr" rid="B31">IUCN 2016</xref>).</p></tp:treatment-sec><tp:treatment-sec sec-type="remarks" id="SECID0EUDDI"><title>Remarks.</title><p>
                <italic><tp:taxon-name><tp:taxon-name-part taxon-name-part-type="genus">Hydrophis</tp:taxon-name-part> <tp:taxon-name-part taxon-name-part-type="species">lapemoides</tp:taxon-name-part></tp:taxon-name></italic> may be easily misidentified with juveniles <italic><tp:taxon-name><tp:taxon-name-part taxon-name-part-type="genus">Hydrophis</tp:taxon-name-part> <tp:taxon-name-part taxon-name-part-type="species">cyanocinctus</tp:taxon-name-part></tp:taxon-name></italic> in the Persian Gulf and Gulf of Oman (for more details see remarks on <italic><tp:taxon-name><tp:taxon-name-part taxon-name-part-type="genus">Hydrophis</tp:taxon-name-part> <tp:taxon-name-part taxon-name-part-type="species">cyanocinctus</tp:taxon-name-part></tp:taxon-name></italic>). <xref ref-type="bibr" rid="B48">Rasmussen (1993)</xref> suggested that <italic><tp:taxon-name><tp:taxon-name-part taxon-name-part-type="genus">Hydrophis</tp:taxon-name-part> <tp:taxon-name-part taxon-name-part-type="species">lapemoides</tp:taxon-name-part></tp:taxon-name></italic> is very abundant in the Persian Gulf. <xref ref-type="bibr" rid="B21">Gasperetti (1988)</xref> mentioned that <italic><tp:taxon-name><tp:taxon-name-part taxon-name-part-type="genus">Hydrophis</tp:taxon-name-part> <tp:taxon-name-part taxon-name-part-type="species">lapemoides</tp:taxon-name-part></tp:taxon-name></italic> along with <italic><tp:taxon-name><tp:taxon-name-part taxon-name-part-type="genus">Hydrophis</tp:taxon-name-part> <tp:taxon-name-part taxon-name-part-type="species">cyanocinctus</tp:taxon-name-part></tp:taxon-name></italic> are the most abundant sea snakes in both gulfs. We however could catch only one specimen during our field surveys, which was collected from Jask in the western Gulf of Oman.</p></tp:treatment-sec><tp:treatment-sec><!--Section generated to contain objects referenced in tp:taxon-treatment.--><fig id="F4" position="float" orientation="portrait"><label>Figure 4.</label><caption><p>Various shapes of ventrals on the mid-body of sea snakes of the genus <italic><tp:taxon-name><tp:taxon-name-part taxon-name-part-type="genus">Hydrophis</tp:taxon-name-part></tp:taxon-name></italic> in the Persian Gulf and Gulf of Oman: <bold>a</bold> wide and enlarged, more or less rectangular in shape (<italic><tp:taxon-name><tp:taxon-name-part taxon-name-part-type="genus">Hydrophis</tp:taxon-name-part> <tp:taxon-name-part taxon-name-part-type="species">viperinus</tp:taxon-name-part></tp:taxon-name></italic>) <bold>b</bold> medium size, distinguishable from the adjacent scales, more or less hexagonal in shape (<italic><tp:taxon-name><tp:taxon-name-part taxon-name-part-type="genus">Hydrophis</tp:taxon-name-part> <tp:taxon-name-part taxon-name-part-type="species">curtus</tp:taxon-name-part></tp:taxon-name></italic>) <bold>c</bold> and <bold>d</bold> small and slightly distinguishable from adjacent scales (<italic><tp:taxon-name><tp:taxon-name-part taxon-name-part-type="genus">Hydrophis</tp:taxon-name-part> <tp:taxon-name-part taxon-name-part-type="species">ornatus</tp:taxon-name-part></tp:taxon-name></italic> and <italic><tp:taxon-name><tp:taxon-name-part taxon-name-part-type="genus">Hydrophis</tp:taxon-name-part> <tp:taxon-name-part taxon-name-part-type="species">lapemoides</tp:taxon-name-part></tp:taxon-name></italic>, respectively) <bold>e</bold> and <bold>f</bold> small and more or less indistinguishable from adjacent scales (<italic><tp:taxon-name><tp:taxon-name-part taxon-name-part-type="genus">Hydrophis</tp:taxon-name-part> <tp:taxon-name-part taxon-name-part-type="species">schistosus</tp:taxon-name-part></tp:taxon-name></italic> and <italic><tp:taxon-name><tp:taxon-name-part taxon-name-part-type="genus">Hydrophis</tp:taxon-name-part> <tp:taxon-name-part taxon-name-part-type="species">platurus</tp:taxon-name-part></tp:taxon-name></italic>, respectively).</p></caption><graphic xmlns:xlink="http://www.w3.org/1999/xlink" xlink:href="zookeys-622-129-g004.jpg" position="float" orientation="portrait" xlink:type="simple" id="oo_105602.jpg"/></fig><fig id="F21" position="float" orientation="portrait"><label>Figure 21.</label><caption><p>Head of <italic><tp:taxon-name><tp:taxon-name-part taxon-name-part-type="genus">Hydrophis</tp:taxon-name-part> <tp:taxon-name-part taxon-name-part-type="species">lapemoides</tp:taxon-name-part></tp:taxon-name></italic>: <bold>a</bold> lateral view <bold>b</bold> dorsal view.</p></caption><graphic xmlns:xlink="http://www.w3.org/1999/xlink" xlink:href="zookeys-622-129-g021.jpg" position="float" orientation="portrait" xlink:type="simple" id="oo_105633.jpg"/></fig><fig id="F22" position="float" orientation="portrait"><label>Figure 22.</label><caption><p>
          <italic><tp:taxon-name><tp:taxon-name-part taxon-name-part-type="genus">Hydrophis</tp:taxon-name-part> <tp:taxon-name-part taxon-name-part-type="species">lapemoides</tp:taxon-name-part></tp:taxon-name></italic>: <bold>a</bold> body of a specimen examined in this study <bold>b</bold> living individual in coastal waters of Abu Dhabi, UAE, eastern Persian Gulf, depth 10 m, June 2015 (photographed by Rima W. Jabado).</p></caption><graphic xmlns:xlink="http://www.w3.org/1999/xlink" xlink:href="zookeys-622-129-g022.jpg" position="float" orientation="portrait" xlink:type="simple" id="oo_105634.jpg"/></fig></tp:treatment-sec><ref-list><ref id="B79"><mixed-citation xmlns:xlink="http://www.w3.org/1999/xlink" xlink:type="simple">
          <person-group><name name-style="western"><surname>Werner</surname><given-names>F</given-names></name></person-group> (<year>1895</year>) <article-title>Über eine sammlung von Reptilien aus Persien, Mesopotamien und Arabien.</article-title> <source>Verhandlungen der Zoologisch-Botanischen Gesellschaft in Wien</source> <volume>45</volume>: <fpage>13</fpage>–<lpage>20</lpage>. doi: <ext-link xlink:type="simple" ext-link-type="doi" xlink:href="10.5962/bhl.part.26910">10.5962/bhl.part.26910</ext-link></mixed-citation></ref><ref id="B5"><mixed-citation xmlns:xlink="http://www.w3.org/1999/xlink" xlink:type="simple">
          <person-group><name name-style="western"><surname>Boulenger</surname><given-names>GA</given-names></name></person-group> (<year>1896</year>) <source>Catalogue of the snakes in the British Museum (Natural History)</source>, <volume>vol 3</volume>. <publisher-loc>London</publisher-loc>, <size units="page">727 pp</size>.</mixed-citation></ref><ref id="B68"><mixed-citation xmlns:xlink="http://www.w3.org/1999/xlink" xlink:type="simple">
          <person-group><name name-style="western"><surname>Smith</surname><given-names>MA</given-names></name></person-group> (<year>1926</year>) <source>Monograph of the Sea Snakes (<tp:taxon-name><tp:taxon-name-part taxon-name-part-type="family">Hydrophiidae</tp:taxon-name-part></tp:taxon-name>).</source> <publisher-name>Printed by order of the Trustees of the British museum (Natural History)</publisher-name>, <publisher-loc>London</publisher-loc>, <size units="page">130 pp</size>.</mixed-citation></ref><ref id="B34"><mixed-citation xmlns:xlink="http://www.w3.org/1999/xlink" xlink:type="simple">
          <person-group><name name-style="western"><surname>Kennedy</surname><given-names>WP</given-names></name></person-group> (<year>1937</year>) <article-title>Some addition to the fauna of Iraq.</article-title> <source>The Journal of the Bombay Natural History Society</source> <volume>39</volume>(<issue>4</issue>): <fpage>745</fpage>–<lpage>749</lpage>.</mixed-citation></ref><ref id="B75"><mixed-citation xmlns:xlink="http://www.w3.org/1999/xlink" xlink:type="simple">
          <person-group><name name-style="western"><surname>Volsøe</surname><given-names>H</given-names></name></person-group> (<year>1939</year>) <article-title>The sea snakes of the Iranian Gulf and the Gulf of Oman, with a summary of the biology of the sea snakes.</article-title> In: <person-group><name name-style="western"><surname>Jessen</surname><given-names>K</given-names></name><name name-style="western"><surname>Spank</surname><given-names>R</given-names></name></person-group> (<role>Eds</role>) <source>Danish Scientific Investigations in Iran</source>, <issue>Part I</issue>. <publisher-loc>Copenhagen</publisher-loc>, <fpage>9</fpage>–<lpage>45</lpage>.</mixed-citation></ref><ref id="B10"><mixed-citation xmlns:xlink="http://www.w3.org/1999/xlink" xlink:type="simple">
          <person-group><name name-style="western"><surname>Corkill</surname><given-names>NL</given-names></name><name name-style="western"><surname>Cochrane</surname><given-names>JA</given-names></name></person-group> (<year>1965</year>) <article-title>The snakes of the Arabian Peninsula and Socotra.</article-title> <source>The Journal of the Bombay Natural History Society</source> <volume>62</volume>(<issue>3</issue>): <fpage>475</fpage>–<lpage>506</lpage>.</mixed-citation></ref><ref id="B32"><mixed-citation xmlns:xlink="http://www.w3.org/1999/xlink" xlink:type="simple">
          <person-group><name name-style="western"><surname>Joger</surname><given-names>U</given-names></name></person-group> (<year>1984</year>) <source>The venomous snakes of the Near and Middle East. L.R.</source> <publisher-name>Verlag</publisher-name>, <publisher-loc>Wiesbaden</publisher-loc>, <size units="page">115 pp</size>.</mixed-citation></ref><ref id="B39"><mixed-citation xmlns:xlink="http://www.w3.org/1999/xlink" xlink:type="simple">
          <person-group><name name-style="western"><surname>Leviton</surname><given-names>AE</given-names></name><name name-style="western"><surname>Aldrich</surname><given-names>ML</given-names></name></person-group> (<year>1984</year>) <article-title>Introduction: John Anderson (1833–1900) a zoologist in the Victorian period; checklist of the amphibian and reptiles of the Arabian Peninsula; Bibliography of John Anderson.</article-title> In: <person-group><name name-style="western"><surname>Anderson</surname><given-names>J</given-names></name></person-group> (<role>Ed.</role>) <source>Herpetology of Arabia</source>. <publisher-name>Society for the Study of Amphibians and Reptiles</publisher-name>, <page-range>v–xxxv</page-range>.</mixed-citation></ref><ref id="B21"><mixed-citation xmlns:xlink="http://www.w3.org/1999/xlink" xlink:type="simple">
          <person-group><name name-style="western"><surname>Gasperetti</surname><given-names>J</given-names></name></person-group> (<year>1988</year>) <article-title>The snakes of Saudi Arabia.</article-title> In: <person-group><name name-style="western"><surname>Büttiker</surname><given-names>W</given-names></name><name name-style="western"><surname>Krupp</surname><given-names>F</given-names></name></person-group> (<role>Eds</role>) <issue-title>Fauna of Saudi Arabia, vol 9.</issue-title> <source>National Commission for Wildlife Conservation and Development (NCWCD), Riyadh</source>, <fpage>169</fpage>–<lpage>450</lpage>.</mixed-citation></ref><ref id="B41"><mixed-citation xmlns:xlink="http://www.w3.org/1999/xlink" xlink:type="simple">
          <person-group><name name-style="western"><surname>Leviton</surname><given-names>AE</given-names></name><name name-style="western"><surname>Anderson</surname><given-names>SC</given-names></name><name name-style="western"><surname>Adler</surname><given-names>K</given-names></name><name name-style="western"><surname>Minton</surname><given-names>SA</given-names></name></person-group> (<year>1992</year>) <source>Handbook to Middle East amphibians and reptiles.</source> <publisher-name>Athens</publisher-name>, <publisher-loc>Ohio, Society for the Study of Amphibians and Reptiles</publisher-loc>, <size units="page">252 pp</size>.</mixed-citation></ref><ref id="B48"><mixed-citation xmlns:xlink="http://www.w3.org/1999/xlink" xlink:type="simple">
          <person-group><name name-style="western"><surname>Rasmussen</surname><given-names>AR</given-names></name></person-group> (<year>1993</year>) <article-title>The status of the Persian Gulf sea snakes <italic><tp:taxon-name><tp:taxon-name-part taxon-name-part-type="genus">Hydrophis</tp:taxon-name-part> <tp:taxon-name-part taxon-name-part-type="species">lapemoides</tp:taxon-name-part></tp:taxon-name></italic> (Gray, 1849) (serpentes, hydrophiidae).</article-title> <source>Bulletin of the British Museum of Natural History-Zoology Series</source> <volume>59</volume>(<issue>2</issue>): <fpage>97</fpage>–<lpage>105</lpage>.</mixed-citation></ref><ref id="B7"><mixed-citation xmlns:xlink="http://www.w3.org/1999/xlink" xlink:type="simple">
          <person-group><name name-style="western"><surname>Carpenter</surname><given-names>KE</given-names></name><name name-style="western"><surname>Krupp</surname><given-names>F</given-names></name><name name-style="western"><surname>Jones</surname><given-names>DA</given-names></name><name name-style="western"><surname>Zajonz</surname><given-names>U</given-names></name></person-group> (<year>1997</year>) <source>Living marine resources of Kuwait, eastern Saudi Arabia, Bahrain, Qatar, and the United Arab Emirates.</source> <publisher-name>FAO</publisher-name>, <publisher-loc>Rome</publisher-loc>, <size units="page">324 pp</size>.</mixed-citation></ref><ref id="B17"><mixed-citation xmlns:xlink="http://www.w3.org/1999/xlink" xlink:type="simple">
          <person-group><name name-style="western"><surname>Firouz</surname><given-names>E</given-names></name></person-group> (<year>1999</year>) <source>A guide to the fauna of Iran</source>. <publisher-name>Iran University Press</publisher-name>, <publisher-loc>Tehran</publisher-loc>. <comment>[In Persian]</comment></mixed-citation></ref><ref id="B37"><mixed-citation xmlns:xlink="http://www.w3.org/1999/xlink" xlink:type="simple">
          <person-group><name name-style="western"><surname>Latifi</surname><given-names>M</given-names></name></person-group> (<year>2000</year>) <source>Snakes of Iran, 3th edition.</source> <publisher-name>DOE</publisher-name>, <publisher-loc>Tehran</publisher-loc>, <size units="page">478 pp</size>. <comment>[In Persian; In English, 1991, translated by Society of the Study of Amphibians and Reptiles, Oxford, Ohio]</comment></mixed-citation></ref><ref id="B1"><mixed-citation xmlns:xlink="http://www.w3.org/1999/xlink" xlink:type="simple">
          <person-group><name name-style="western"><surname>Baldwin</surname><given-names>R</given-names></name><name name-style="western"><surname>Gardner</surname><given-names>AS</given-names></name></person-group> (<year>2005</year>) <article-title>Marine reptiles.</article-title> In: <person-group><name name-style="western"><surname>Hellyer</surname><given-names>P</given-names></name><name name-style="western"><surname>Aspinall</surname><given-names>S</given-names></name></person-group> (<role>Eds</role>) <issue-title>The Emirates: A Natural History.</issue-title> <source>Trident Press, London</source>, <fpage>242</fpage>–<lpage>251</lpage>.</mixed-citation></ref><ref id="B18"><mixed-citation xmlns:xlink="http://www.w3.org/1999/xlink" xlink:type="simple">
          <person-group><name name-style="western"><surname>Firouz</surname><given-names>E</given-names></name></person-group> (<year>2005</year>) <source>The complete fauna of Iran</source>. <publisher-name>IB Tauris</publisher-name>, <size units="page">352 pp</size>.</mixed-citation></ref><ref id="B70"><mixed-citation xmlns:xlink="http://www.w3.org/1999/xlink" xlink:type="simple">
          <person-group><name name-style="western"><surname>Soorae</surname><given-names>PS</given-names></name><name name-style="western"><surname>Das</surname><given-names>HS</given-names></name><name name-style="western"><surname>Al-Mazrouei</surname><given-names>H</given-names></name></person-group> (<year>2006</year>) <article-title>Records of sea snakes (subfamily <tp:taxon-name><tp:taxon-name-part taxon-name-part-type="subfamily">Hydrophiinae</tp:taxon-name-part></tp:taxon-name>) from the coastal waters of the Abu Dhabi Emirate, United Arab Emirates.</article-title> <source>Zoology in the Middle East</source> <volume>39</volume>(<issue>1</issue>): <fpage>109</fpage>–<lpage>110</lpage>. doi: <ext-link xlink:type="simple" ext-link-type="doi" xlink:href="10.1080/09397140.2006.10638191">10.1080/09397140.2006.10638191</ext-link></mixed-citation></ref><ref id="B15"><mixed-citation xmlns:xlink="http://www.w3.org/1999/xlink" xlink:type="simple">
          <person-group><name name-style="western"><surname>Egan</surname><given-names>D</given-names></name></person-group> (<year>2007</year>) <source>Snakes of Arabia: a field guide to the snakes of the Arabian Peninsula and its shores.</source> <publisher-name>Motivate Publishing</publisher-name>, <publisher-loc>Dubai</publisher-loc>, <size units="page">208 pp</size>.</mixed-citation></ref><ref id="B52"><mixed-citation xmlns:xlink="http://www.w3.org/1999/xlink" xlink:type="simple">
          <person-group><name name-style="western"><surname>Rastegar-Pouyani</surname><given-names>N</given-names></name><name name-style="western"><surname>Kami</surname><given-names>HJ</given-names></name><name name-style="western"><surname>Rajabizadeh</surname><given-names>M</given-names></name><name name-style="western"><surname>Shafiei</surname><given-names>S</given-names></name><name name-style="western"><surname>Anderson</surname><given-names>SC</given-names></name></person-group> (<year>2008</year>) <article-title>Annotated checklist of amphibians and reptiles of Iran.</article-title> <source>Iranian Journal of Animal Biosystematics</source> <volume>4</volume>(<issue>1</issue>): <fpage>7</fpage>–<lpage>30</lpage>.</mixed-citation></ref><ref id="B58"><mixed-citation xmlns:xlink="http://www.w3.org/1999/xlink" xlink:type="simple">
          <person-group><name name-style="western"><surname>Safaei</surname><given-names>M</given-names></name><name name-style="western"><surname>Esmaili</surname><given-names>H</given-names></name></person-group> (<year>2009</year>) <article-title>Identification and distribution of sea snakes (Serpents: <tp:taxon-name><tp:taxon-name-part taxon-name-part-type="family">Hydrophiidae</tp:taxon-name-part></tp:taxon-name>) in the coastal waters of the Persian Gulf and Gulf of Oman.</article-title> <source>Quarterly of Marine Research</source> <volume>1</volume>(<issue>1</issue>): <fpage>37</fpage>–<lpage>49</lpage>. <comment>[In Persian with an abstract in English]</comment></mixed-citation></ref><ref id="B71"><mixed-citation xmlns:xlink="http://www.w3.org/1999/xlink" xlink:type="simple">
          <person-group><name name-style="western"><surname>Soorae</surname><given-names>PS</given-names></name><name name-style="western"><surname>Al</surname><given-names>Quarqaz M</given-names></name><name name-style="western"><surname>Gardner</surname><given-names>AS</given-names></name></person-group> (<year>2010</year>) <article-title>An overview and checklist of the native and alien herpetofauna of the United Arab Emirates.</article-title> <source>Herpetological Conservation and Biology</source> <volume>5</volume>(<issue>3</issue>): <fpage>529</fpage>–<lpage>536</lpage>.</mixed-citation></ref><ref id="B57"><mixed-citation xmlns:xlink="http://www.w3.org/1999/xlink" xlink:type="simple">
          <person-group><name name-style="western"><surname>Safaei-Mahroo</surname><given-names>B</given-names></name><name name-style="western"><surname>Ghaffari</surname><given-names>H</given-names></name><name name-style="western"><surname>Fahimi</surname><given-names>H</given-names></name><name name-style="western"><surname>Broomand</surname><given-names>S</given-names></name><name name-style="western"><surname>Yazdanian</surname><given-names>M</given-names></name><name name-style="western"><surname>Najafi-Majd</surname><given-names>L</given-names></name><etal>et al.</etal></person-group> (<year>2015</year>) <article-title>The herpetofauna of Iran: checklist of taxonomy, distribution and conservation status.</article-title> <source>Asian Herpetological Research</source> <volume>6</volume>(<issue>4</issue>): <fpage>257</fpage>–<lpage>290</lpage>. doi: <ext-link xlink:type="simple" ext-link-type="doi" xlink:href="10.16373/j.cnki.ahr.140062">10.16373/j.cnki.ahr.140062</ext-link></mixed-citation></ref><ref id="B33"><mixed-citation xmlns:xlink="http://www.w3.org/1999/xlink" xlink:type="simple">
          <person-group><name name-style="western"><surname>Kamali</surname><given-names>K</given-names></name></person-group> (<year>2013</year>) <source>A field guide for reptiles and amphibian of Iran.</source> <publisher-name>Iranshenasi</publisher-name>, <publisher-loc>Tehran</publisher-loc>, <size units="page">368 pp</size>. <comment>[In Persian]</comment></mixed-citation></ref><ref id="B44"><mixed-citation xmlns:xlink="http://www.w3.org/1999/xlink" xlink:type="simple">
          <person-group><name name-style="western"><surname>Minton</surname><given-names>SA</given-names></name></person-group> (<year>1966</year>) <article-title>A contribution to the herpetology of West Pakistan.</article-title> <source>Bulletin of the American Museum of Natural History</source> <volume>134</volume>: <fpage>27</fpage>–<lpage>184</lpage>.</mixed-citation></ref><ref id="B47"><mixed-citation xmlns:xlink="http://www.w3.org/1999/xlink" xlink:type="simple">
          <person-group><name name-style="western"><surname>Rasmussen</surname><given-names>AR</given-names></name></person-group> (<year>1987</year>) <article-title>Persian Gulf sea snake <italic><tp:taxon-name><tp:taxon-name-part taxon-name-part-type="genus">Hydrophis</tp:taxon-name-part> <tp:taxon-name-part taxon-name-part-type="species">lapemoides</tp:taxon-name-part></tp:taxon-name></italic> (Gray): new records from Phuket Island, Andaman Sea, and the southern part of the Straits of Malacca.</article-title> <source>Natural History Bulletin of the Siam Society</source> <volume>35</volume>: <fpage>57</fpage>–<lpage>58</lpage>.</mixed-citation></ref><ref id="B31"><mixed-citation xmlns:xlink="http://www.w3.org/1999/xlink" xlink:type="simple">
          <institution xlink:type="simple">IUCN</institution> (<institution xlink:type="simple">International Union for the Conservation of Nature</institution>) (<year>2016</year>) <source>Red List of Threatened Species version 2016-1</source>. <ext-link xlink:type="simple" ext-link-type="uri" xlink:href="http://www.iucnredlist.org">http://www.iucnredlist.org</ext-link> [<date-in-citation>downloaded on August 23, 2016</date-in-citation>]</mixed-citation></ref></ref-list></tp:taxon-treatment>
