# Supplementary material for: Sea snakes (Elapidae, Hydrophiinae) in their westernmost extent: an updated and illustrated checklist and key to the species in the Persian Gulf and Gulf of Oman
Source: Zookeys. 2016 Oct 6;(622):129–64. doi: 10.3897/zookeys.622.9939 (PMC5096412; doi:10.3897/zookeys.622.9939)
Supplement: XML Treatment for Microcephalophis cantoris [file zookeys.622.9939-treatment10.xml]

<!DOCTYPE tp:taxon-treatment
  PUBLIC "-//TaxonX//DTD Taxonomic Treatment Publishing DTD v0 20100105//EN" "tax-treatment-NSO.dtd">
<tp:taxon-treatment xmlns:tp="http://www.plazi.org/taxpub"><tp:treatment-meta><kwd-group><label>Taxon classification</label><kwd><named-content content-type="kingdom">Animalia</named-content></kwd><kwd><named-content content-type="order">Squamata</named-content></kwd><kwd><named-content content-type="family">Elapidae</named-content></kwd></kwd-group><mixed-citation publication-type="journal"><person-group><name><surname>Rezaie-Atagholipour</surname><given-names>Mohsen</given-names></name><name><surname>Ghezellou</surname><given-names>Parviz</given-names></name><name><surname>Hesni</surname><given-names>Majid Askari</given-names></name><name><surname>Dakhteh</surname><given-names>Seyyed Mohammad Hashem</given-names></name><name><surname>Ahmadian</surname><given-names>Hooman</given-names></name><name><surname>Vidal</surname><given-names>Nicolas</given-names></name></person-group><article-title>Sea snakes (<tp:taxon-name><tp:taxon-name-part taxon-name-part-type="family">Elapidae</tp:taxon-name-part></tp:taxon-name>, <tp:taxon-name><tp:taxon-name-part taxon-name-part-type="subfamily">Hydrophiinae</tp:taxon-name-part></tp:taxon-name>) in their westernmost extent: an updated and illustrated checklist and key to the species in the Persian Gulf and Gulf of Oman</article-title><source>Zookeys</source><day>6</day><month>10</month><year>2016</year><volume>2016</volume><issue>622</issue><fpage>129</fpage><lpage>164</lpage><pub-id pub-id-type="doi">10.3897/zookeys.622.9939</pub-id></mixed-citation></tp:treatment-meta><tp:nomenclature><tp:taxon-name>
                <tp:taxon-name-part taxon-name-part-type="genus">Microcephalophis</tp:taxon-name-part>
                <tp:taxon-name-part taxon-name-part-type="species">cantoris</tp:taxon-name-part>
                <object-id xmlns:xlink="http://www.w3.org/1999/xlink" content-type="vernacular" xlink:type="simple">Common names: English – Gunther’s Sea Snake; Farsi – Mâr-e daryâï-ye gunder</object-id>
              </tp:taxon-name><tp:taxon-authority>(Günther, 1864)</tp:taxon-authority><xref ref-type="fig" rid="F25">Figures 25</xref><xref ref-type="fig" rid="F26">, 26</xref><!--PageBreak--><tp:nomenclature-citation-list><tp:nomenclature-citation><tp:taxon-name>
                    <tp:taxon-name-part taxon-name-part-type="genus">Hydrophis</tp:taxon-name-part> <tp:taxon-name-part taxon-name-part-type="species">cantoris</tp:taxon-name-part></tp:taxon-name><comment>Günther, 1864: 374.</comment></tp:nomenclature-citation></tp:nomenclature-citation-list></tp:nomenclature><tp:treatment-sec sec-type="material" id="SECID0ETAAK"><title>Material examined.</title><p>
                <bold>Gulf of Oman</bold>: 1 specimen, Jask and Ras-Meydani, depth 18–50m [(ZMSBUK.HD.), <abbrev xmlns:xlink="http://www.w3.org/1999/xlink" xlink:title="total length" id="ABBRID0E2AAK" xlink:type="simple">TL</abbrev> 1124, <abbrev xmlns:xlink="http://www.w3.org/1999/xlink" xlink:title="snout-vent length" id="ABBRID0E5AAK" xlink:type="simple">SVL</abbrev> 992, <abbrev xmlns:xlink="http://www.w3.org/1999/xlink" xlink:title="head length" id="ABBRID0EBBAK" xlink:type="simple">HL</abbrev> 33.5, <abbrev xmlns:xlink="http://www.w3.org/1999/xlink" xlink:title="head width" id="ABBRID0EEBAK" xlink:type="simple">HW</abbrev> 12.3, <abbrev xmlns:xlink="http://www.w3.org/1999/xlink" xlink:title="gap length" id="ABBRID0EHBAK" xlink:type="simple">GL</abbrev> 20.2, <abbrev xmlns:xlink="http://www.w3.org/1999/xlink" xlink:title="snout to nostril length" id="ABBRID0EKBAK" xlink:type="simple">SNL</abbrev> 5.1, <abbrev xmlns:xlink="http://www.w3.org/1999/xlink" xlink:title="nostril to eye length" id="ABBRID0ENBAK" xlink:type="simple">NEL</abbrev> 4.4, <abbrev xmlns:xlink="http://www.w3.org/1999/xlink" xlink:title="neck diameter" id="ABBRID0EQBAK" xlink:type="simple">ND</abbrev> 51, <abbrev xmlns:xlink="http://www.w3.org/1999/xlink" xlink:title="greatest body diameter" id="ABBRID0ETBAK" xlink:type="simple">GBD</abbrev> 101, <abbrev xmlns:xlink="http://www.w3.org/1999/xlink" xlink:title="number of supralabials" id="ABBRID0EWBAK" xlink:type="simple">NSL</abbrev> 6, <abbrev xmlns:xlink="http://www.w3.org/1999/xlink" xlink:title="number of scale rows on the neck" id="ABBRID0EZBAK" xlink:type="simple">NSR</abbrev> 24, <abbrev xmlns:xlink="http://www.w3.org/1999/xlink" xlink:title="number of scale rows on the body" id="ABBRID0E3BAK" xlink:type="simple">BSR</abbrev> 41, <abbrev xmlns:xlink="http://www.w3.org/1999/xlink" xlink:title="number of ventrals" id="ABBRID0E6BAK" xlink:type="simple">NV</abbrev> 446], October and November 2013, collector: M. Rezaie-Atagholipour.</p></tp:treatment-sec><tp:treatment-sec sec-type="diagnosis" id="SECID0ECCAK"><title>Diagnosis.</title><p>Head extremely small and pointed (Figure <xref ref-type="fig" rid="F26">26</xref>); third supralabial usually in contact with prefrontal (Figure <xref ref-type="fig" rid="F25">25a</xref>); body elongate, markedly slender anteriorly; neck markedly slender (Figure <xref ref-type="fig" rid="F26">26d</xref>); 24 scale rows on neck [23–25 (rare<!--PageBreak-->ly 21) (<xref ref-type="bibr" rid="B42">Leviton et al. 2003</xref>)] and 41 on body; 446 ventrals [404–468 (<xref ref-type="bibr" rid="B42">Leviton et al. 2003</xref>)].</p><!--PageBreak--></tp:treatment-sec><tp:treatment-sec sec-type="Coloration" id="SECID0E6CAK"><title>Coloration.</title><p>Head yellowish; neck and body dark olive dorsally, yellowish ventrally; dorsal portion of body uniform in color and not banded; neck with the rings paler dorsally and black ventrally (Figure <xref ref-type="fig" rid="F26">26d</xref>); [Dark greenish olive dorsally, yellowish ventrally; ventrals blackish; dorsal portion of body uniform in color and not banded; slender part of body with 20–28 blackish bands merging dorsally and ventrally (<xref ref-type="bibr" rid="B26">Günther 1864</xref>)].</p></tp:treatment-sec><tp:treatment-sec sec-type="description" id="SECID0ENDAK"><title>Size.</title><p>
                <abbrev xmlns:xlink="http://www.w3.org/1999/xlink" xlink:title="total length" id="ABBRID0ESDAK" xlink:type="simple">TL</abbrev> 1124 mm (n = 1) [1450 mm in males and 1880 mm in females (<xref ref-type="bibr" rid="B42">Leviton et al. 2003</xref>)]</p></tp:treatment-sec><tp:treatment-sec sec-type="distribution" id="SECID0EZDAK"><title>General distribution.</title><p>Indian Ocean, from the Gulf of Oman to Malay Archipelago.</p></tp:treatment-sec><tp:treatment-sec sec-type="IUCN Red List Category" id="SECID0E5DAK"><title>IUCN Red List Category.</title><p>Data deficient (<xref ref-type="bibr" rid="B31">IUCN 2016</xref>).</p></tp:treatment-sec><tp:treatment-sec sec-type="remarks" id="SECID0EIEAK"><title>Remarks.</title><p>It is the first record of <italic><tp:taxon-name><tp:taxon-name-part taxon-name-part-type="genus">Microcephalophis</tp:taxon-name-part> <tp:taxon-name-part taxon-name-part-type="species">cantoris</tp:taxon-name-part></tp:taxon-name></italic> in this area. By this record, westernmost extent of <italic><tp:taxon-name><tp:taxon-name-part taxon-name-part-type="genus">Microcephalophis</tp:taxon-name-part> <tp:taxon-name-part taxon-name-part-type="species">cantoris</tp:taxon-name-part></tp:taxon-name></italic> expands from Pakistan to the Gulf of Oman. <xref ref-type="bibr" rid="B58">Safaei and Esmaili (2009)</xref> recorded four specimens of this species from the same area localities (Jask), but they have presented neither morphological data nor descriptions of the specimens. Furthermore, their specimens were not deposited in any public museum or collection and we couldn’t find them for further morphological examination. Regarding the single specimen examined herein, the shape of the fangs was found to be unique: elongated fangs markedly protruding outside the lower jaw when mouth is closed. This unusual characteristic could be age-dependent or likely a specific character which was overlooked by other authors. Further studies on this specimen are much recommended.</p></tp:treatment-sec><tp:treatment-sec><!--Section generated to contain objects referenced in tp:taxon-treatment.--><fig id="F25" position="float" orientation="portrait"><label>Figure 25.</label><caption><p>Head of <italic><tp:taxon-name><tp:taxon-name-part taxon-name-part-type="genus">Microcephalophis</tp:taxon-name-part> <tp:taxon-name-part taxon-name-part-type="species">cantoris</tp:taxon-name-part></tp:taxon-name></italic>: <bold>a</bold> lateral view <bold>b</bold> dorsal view.</p></caption><graphic xmlns:xlink="http://www.w3.org/1999/xlink" xlink:href="zookeys-622-129-g025.jpg" position="float" orientation="portrait" xlink:type="simple" id="oo_105637.jpg"/></fig><fig id="F26" position="float" orientation="portrait"><label>Figure 26.</label><caption><p>
          <italic><tp:taxon-name><tp:taxon-name-part taxon-name-part-type="genus">Microcephalophis</tp:taxon-name-part> <tp:taxon-name-part taxon-name-part-type="species">cantoris</tp:taxon-name-part></tp:taxon-name></italic>: <bold>a</bold> lateral view <bold>b</bold> dorsal view, and <bold>c</bold> ventral view of head <bold>d</bold> body.</p></caption><graphic xmlns:xlink="http://www.w3.org/1999/xlink" xlink:href="zookeys-622-129-g026.jpg" position="float" orientation="portrait" xlink:type="simple" id="oo_105638.jpg"/></fig></tp:treatment-sec><ref-list><ref id="B42"><mixed-citation xmlns:xlink="http://www.w3.org/1999/xlink" xlink:type="simple">
          <person-group><name name-style="western"><surname>Leviton</surname><given-names>AE</given-names></name><name name-style="western"><surname>Wogan</surname><given-names>GOU</given-names></name><name name-style="western"><surname>Koo</surname><given-names>MS</given-names></name><name name-style="western"><surname>Zug</surname><given-names>GR</given-names></name><name name-style="western"><surname>Lucas</surname><given-names>RS</given-names></name><name name-style="western"><surname>Vindum</surname><given-names>JV</given-names></name></person-group> (<year>2003</year>) <article-title>The dangerously venomous snakes of Myanmar : illustrated checklist with keys.</article-title> <source>Proceedings of the California Academy of Science</source> <volume>54</volume>(<issue>24</issue>): <fpage>407</fpage>–<lpage>462</lpage>.</mixed-citation></ref><ref id="B26"><mixed-citation xmlns:xlink="http://www.w3.org/1999/xlink" xlink:type="simple">
          <person-group><name name-style="western"><surname>Günther</surname><given-names>A</given-names></name></person-group> (<year>1864</year>) <source>The reptiles of British India.</source> <publisher-name>Taylor and Francis</publisher-name>, <publisher-loc>London</publisher-loc>, <size units="page">452 pp</size>.</mixed-citation></ref><ref id="B31"><mixed-citation xmlns:xlink="http://www.w3.org/1999/xlink" xlink:type="simple">
          <institution xlink:type="simple">IUCN</institution> (<institution xlink:type="simple">International Union for the Conservation of Nature</institution>) (<year>2016</year>) <source>Red List of Threatened Species version 2016-1</source>. <ext-link xlink:type="simple" ext-link-type="uri" xlink:href="http://www.iucnredlist.org">http://www.iucnredlist.org</ext-link> [<date-in-citation>downloaded on August 23, 2016</date-in-citation>]</mixed-citation></ref><ref id="B58"><mixed-citation xmlns:xlink="http://www.w3.org/1999/xlink" xlink:type="simple">
          <person-group><name name-style="western"><surname>Safaei</surname><given-names>M</given-names></name><name name-style="western"><surname>Esmaili</surname><given-names>H</given-names></name></person-group> (<year>2009</year>) <article-title>Identification and distribution of sea snakes (Serpents: <tp:taxon-name><tp:taxon-name-part taxon-name-part-type="family">Hydrophiidae</tp:taxon-name-part></tp:taxon-name>) in the coastal waters of the Persian Gulf and Gulf of Oman.</article-title> <source>Quarterly of Marine Research</source> <volume>1</volume>(<issue>1</issue>): <fpage>37</fpage>–<lpage>49</lpage>. <comment>[In Persian with an abstract in English]</comment></mixed-citation></ref></ref-list></tp:taxon-treatment>
